# Supplementary material for: Pharmacological inhibition of TAK1 prevents and induces regression of experimental organ fibrosis
Source: JCI Insight. 2023 Jul 24;8(14):e165358. doi: 10.1172/jci.insight.165358 (PMC10443806; doi:10.1172/jci.insight.165358)
Supplement: Supplemental data set 1 [file jciinsight-8-165358-s203.xlsx]

## Sheet: Sheet1
Stim_V_control							StimDrug_V_stim
external_gene_name	baseMean	padj					external_gene_name	log2FoldChange	padj
ELN	69585.3	0					HEXIM1	-1.80011	1.32793e-64
IL11	3043.56	0					CSDC2	-1.5379	3.70583e-38
MICAL2	25854.6	0					POLR2A	-1.07707	2.94994e-34
TPM1	97655.9	0					CEMIP	-2.16646	6.21116e-31
TSPAN2	3751.59	9.32542e-304					LAMC3	-1.62581	2.6954e-30
SLC7A5	10484.1	1.92929e-246					PSG4	1.74493	3.36723e-27
LIF	3751.08	5.31519e-244					PCDH18	-0.953332	1.2532e-25
PAWR	7348.32	3.08796e-236					NR4A1	-1.55478	1.55325e-25
CNN1	4629.64	7.67815e-226					RGCC	-1.98486	1.93372e-25
ACTA2	33388.3	7.0467e-217					NME1-NME2	1.98353	2.16243e-25
FSTL3	7260.76	9.16959e-213					MMP10	-2.22089	3.41272e-25
CLDN11	5230.05	6.21076e-211					COL15A1	-1.01689	3.89655e-22
FRMD6	30157.3	5.84023e-207					SHROOM3	-1.69222	2.28589e-21
	770.683	1.78238e-206					CNIH3	-1.29317	5.25944e-20
GDF6	4706.07	1.25785e-201					ZNF469	-1.2753	2.10635e-19
ADAM19	4142.36	2.56755e-200					MAMLD1	-1.10106	2.58756e-18
AMIGO2	13915.7	2.41506e-193					C1orf198	-0.785046	3.09721e-18
SIK1B	1011.67	2.21439e-190					PWWP3B	-1.35452	1.0865e-17
COL10A1	2407.26	1.58155e-189					ARNT2	-1.0701	2.09089e-17
SAMD11	1067.02	3.13715e-183					P2RX7	-1.99466	6.84103e-17
CDH2	12289.1	1.69546e-182					PSG5	1.335	8.5184e-17
CCN3	2895.8	1.14306e-181					ERF	-0.721457	8.5184e-17
HBEGF	2074.33	5.1897e-181					HSPB2	-1.50528	9.78223e-17
NNMT	14102.4	3.18379e-180					LFNG	-1.22271	1.10155e-16
SERPINE1	79815.9	1.09384e-169					GPRC5B	-1.3959	1.61388e-16
GADD45B	7279.65	2.67522e-167					GPRIN3	-1.58084	2.73777e-16
PMEPA1	11995.4	1.6517e-162					PTGES	-1.28111	2.73777e-16
ASNS	4232.09	1.9717e-155					HSPB7	-1.41635	2.93986e-16
IVNS1ABP	8630.68	1.88944e-154					NR2F1	-1.19048	3.21707e-16
ADAM12	24980.1	2.93376e-152					ICAM1	-0.901692	3.52327e-16
NUAK1	6509.24	1.16476e-151					SRXN1	1.00462	1.2452e-15
STC1	1368.38	1.1679e-150					PER1	-1.42286	1.97862e-15
APCDD1	10141.1	4.58202e-150					PBXIP1	-0.686778	2.71924e-15
OSR2	3465.2	2.20495e-149					STARD10	-0.762076	2.9391e-15
KRT7	5024.79	1.99646e-140					RIPOR2	-2.41133	4.41741e-15
KCNH1	3085.17	3.25833e-140					SSC5D	-0.736317	4.64326e-15
TAGLN	77014.4	1.69089e-139					EHD3	-0.724698	7.33234e-15
KIT	1069.01	1.13938e-138					BMF	-1.87396	7.33234e-15
SEL1L3	2038.87	3.48182e-136					ISLR	-0.97346	8.24455e-15
PLOD2	9607.79	1.71119e-135					ITPKB	-1.23917	1.68702e-14
NOX4	2109.31	2.29149e-135					MGP	-1.96875	1.88538e-14
ROBO2	1238.2	1.52776e-133					GPC4	-1.98172	1.91385e-14
PXDC1	8680.67	4.9925e-133					TMEM35A	-1.7123	2.61494e-14
PDLIM4	3043.05	1.16726e-131					BCL2	-0.925263	2.64798e-14
ST6GAL2	642.01	1.27499e-130					RASEF	-0.948607	3.55187e-14
COL8A2	9203.97	1.39463e-129					FGF5	-0.985739	4.20222e-14
COL7A1	15550	6.46948e-129					FBXO32	-1.16943	5.18566e-14
PDLIM7	21369.6	1.44171e-128					TSPAN10	-1.38367	5.20009e-14
ENPP2	5560.36	6.69135e-122					UTRN	-0.697664	5.62731e-14
SPECC1	2940.94	1.27697e-121					POLD2	0.916	8.0022e-14
AMZ1	776.895	2.64329e-120					MMP11	-1.1517	1.01552e-13
PPP1R13L	1877.65	6.68354e-116					RASSF2	-1.38777	1.20589e-13
RSPO3	708.958	6.2162e-115					SYT11	-0.957091	1.318e-13
VSIR	611.89	1.77421e-114					PLAT	-1.08477	1.7229e-13
PFKP	11094.7	1.0791e-113					DES	-1.87227	1.7229e-13
GPSM2	1797.45	2.82715e-113					HDAC5	-0.809043	1.7229e-13
XYLT1	13100.7	6.0065e-113					HECW1	-0.904342	2.96806e-13
AK5	3249.98	1.1912e-111					RAB31	-0.823811	3.46366e-13
COL21A1	822.254	3.3638e-110					FAT4	-0.905235	5.9693e-13
LMCD1	8740.67	6.0248e-110					WEE1	-0.846794	6.63678e-13
ADAMTS6	1360.74	2.6581e-108					TALDO1	0.686089	7.08539e-13
SEMA7A	12917.5	3.55986e-106					EXTL1	-1.66051	7.08539e-13
HECW1	1039.57	6.61852e-106					ELN	-0.87798	8.01588e-13
JPH2	1570.44	1.09172e-103					MITF	-0.839216	1.0113e-12
MAP3K7CL	1905.56	4.32646e-103					TRIM2	-0.755552	1.31473e-12
NTM	3897.08	1.92701e-100					ARID5A	-0.824487	1.40391e-12
ATP10A	4639.52	2.41845e-100					RGS9	-1.53537	1.50788e-12
ID4	1322.37	1.84341e-99					KIAA1755	-0.976311	1.64003e-12
CASP1	833.259	4.87574e-99					TFPI2	1.18433	1.84755e-12
MAP3K4-AS1	1978.98	6.33068e-99					FAXDC2	-1.45723	1.97478e-12
EHD3	9050.15	7.85511e-99					IVNS1ABP	-0.709719	2.13765e-12
F10	1965.39	2.61134e-98					SYTL2	-1.13297	2.40838e-12
ARHGAP6	306.751	2.33733e-96					MEF2C	-1.49728	2.40868e-12
LIMS1	13661	7.3439e-95					LEPR	0.901271	2.41831e-12
TUFT1	1167.87	1.17925e-94					ELFN2	-1.00608	3.06935e-12
IGFBP3	128356	2.49012e-94					LINC00205	0.766987	3.2244e-12
EFHD1	994.338	2.57228e-94					LZTS3	-1.08887	3.2244e-12
COLEC12	2439.02	4.73215e-94					LINC00963	0.668555	3.26306e-12
ENC1	7675.28	4.73215e-94					OLFML2A	-1.14389	3.68073e-12
DRAXIN	322.386	1.22916e-93					GFUS	0.80867	3.80092e-12
GRIA1	542.19	3.01807e-93					ZNF608	-0.96472	6.00284e-12
SYNE3	1976.73	5.07194e-93					CASP1	-1.23371	6.85163e-12
TRIO	18743	5.27363e-93					CLIP3	-0.594057	8.59963e-12
SEMA3C	11746.9	5.48172e-92					STING1	-0.910063	1.01125e-11
CALD1	105547	3.39218e-90					DIPK2A	-0.72293	1.43174e-11
ACKR4	4757.17	1.75524e-89					PAMR1	-0.677833	1.43751e-11
CTPS1	4199.29	2.2442e-89					ZNF618	-0.729512	1.60647e-11
RFLNB	10343.9	2.00095e-88					SERPINB9	-1.42978	1.70971e-11
LRRN4CL	3035.59	3.52111e-87					ITGB8	-1.942	1.72317e-11
CSF1	1972.21	5.83477e-86					CNKSR3	-1.00885	4.27318e-11
PCK2	4350.88	1.77877e-85					SPINT2	-1.40739	4.53014e-11
FN1	990772	4.09318e-85					ETS2	-0.811495	5.49885e-11
RAI14	20950.3	1.49472e-84					CNN1	-0.816252	6.34423e-11
MARS1	8947.53	4.09917e-84					PDLIM1	-0.670259	6.42319e-11
ANKRD33B	580.167	3.99632e-83					GREM2	-1.01753	6.69163e-11
P4HA2	9967.2	1.5021e-82					GPRASP1	-1.18168	8.55847e-11
COL8A1	20288.7	3.2978e-82					RGS16	-1.4922	8.99112e-11
CSRP1	14660.9	3.63246e-81					DENND3	-1.24112	1.18466e-10
MYOZ1	239.793	5.86601e-81					PHACTR2	-0.830792	1.21208e-10
KCNG1	944.953	6.58674e-81					THBS2	-0.825087	1.26905e-10
S100A10	3909.94	1.83688e-80					PPP1R3F	0.945235	1.4548e-10
GLS	12708.7	2.11504e-80					MAPRE2	-0.86441	1.48678e-10
KIF26B	5767.28	2.11504e-80					OSR2	-0.75412	1.56475e-10
ACTN1	62679.1	2.61325e-80					JUP	-1.1405	1.56475e-10
TBC1D8	542.902	7.16986e-79					LIMD2	-1.16276	1.68447e-10
ATP1B1	1145.42	1.63864e-78					FSCN2	1.74603	2.17202e-10
KIAA1755	454.591	4.00694e-78					KIAA1217	-1.55685	2.56467e-10
PDGFD	1349.61	1.96222e-76					FHOD1	-0.836204	3.11437e-10
FBN1	63199	2.30569e-76					SLC43A3	-0.934012	3.60927e-10
PLPP4	393.989	5.00648e-76					ANO1	-2.41529	4.10621e-10
S100A6	19752.7	6.26156e-76					ZCCHC14	-0.867664	4.14125e-10
MIR23AHG	856.137	6.37e-76					GASK1B	-1.28993	4.55709e-10
SDC1	12798.9	1.80996e-75					CDKN1C	-1.07864	5.28768e-10
ZNF365	676.126	1.85856e-75					TRIM47	-0.943537	5.3444e-10
NIPAL4	218.064	1.55701e-74					DTNA	-1.55611	5.67539e-10
CCDC144NL-AS1	336.88	2.1654e-74					HRK	-1.76323	5.75085e-10
GALNT14	616.064	2.79717e-74					MCAM	-1.03261	5.89075e-10
BHLHE40	8225.85	3.86647e-74					ST3GAL5	-1.44569	7.39475e-10
TMEM158	2338.14	2.31117e-73					TBC1D12	-0.80164	8.32734e-10
MDFI	374.117	3.89379e-73					ANKRD33B	-1.26462	8.32734e-10
NR4A3	323.158	5.01092e-73					TJP2	-1.2153	8.8347e-10
IGFBP2	3167.74	5.208e-73					TMEM97	0.762179	8.8347e-10
SMAD7	3015.37	5.73334e-73					MTURN	-0.671434	9.14852e-10
GARS1	18023.7	1.88222e-72					DACT3	-0.93532	9.20734e-10
PTX3	6290.77	4.20729e-72					BCL2L2-PABPN1	1.88418	9.64996e-10
FGF2	14465.1	5.88568e-72					CACNA1A	-1.0011	9.96088e-10
STK38L	5379.19	6.29757e-72					MAF	-1.17081	1.18993e-09
LSS	12560.2	6.87701e-72					TENT5C	-1.34416	1.26856e-09
SH3PXD2A	34313	1.18172e-71					PSMG3-AS1	0.817782	1.4145e-09
MIR31HG	980.325	3.0732e-71					ANK2	-0.630669	1.47382e-09
INHBA	14989.8	3.15157e-71					JADE2	-0.916037	1.55822e-09
COL5A1	62593.1	1.09872e-70					ZNF532	-0.839464	1.55822e-09
PDLIM5	4694.14	1.23057e-70					LRP8	1.14441	1.64224e-09
HSPB3	356.326	1.3783e-70					LRRN4CL	-1.10067	1.83496e-09
FBXO32	3656.25	1.61921e-70					CRYAB	-0.706	1.94781e-09
RBM24	809.825	3.84787e-70					DCHS1	-0.998233	1.95749e-09
DENND2A	608.328	7.41894e-70					HSPB3	-1.60998	2.02685e-09
DCLK2	1711.44	1.09626e-69					DNM1	-0.739306	2.18332e-09
FERMT2	17033.1	1.4489e-69					FRY	-0.720629	2.45566e-09
CCBE1	1393.92	1.78405e-69					CRABP2	-0.970719	2.45566e-09
CEMIP	26028.2	1.80187e-69					SYT16	-1.89684	2.79519e-09
ARSI	723.1	3.43733e-69					DUS4L-BCAP29	0.992715	2.9434e-09
PSAT1	10622.2	3.92324e-69					DUSP8	-1.99984	2.97204e-09
TNS1	19776.5	6.11049e-69					LDB2	-1.01048	3.05621e-09
CNN3	24868	1.57407e-68					ANGPTL2	-1.10105	3.27469e-09
MIR22HG	4094.86	1.77941e-68					ARHGAP26	-1.2067	3.65239e-09
FAM184B	240.451	2.34363e-68					PPP1R14A	-1.72881	4.94253e-09
UNC93B1	1529.76	8.61603e-68						1.0657	4.99009e-09
SECTM1	572.321	8.93156e-68					PKIG	-0.822019	5.32397e-09
NAV3	3014.27	1.24273e-67					SYNE3	-0.87044	5.58949e-09
RIN1	583.157	1.75998e-67					FZD7	-0.814758	5.81007e-09
TIMP3	83396.5	3.0377e-67					MEPCE	-0.63396	5.81007e-09
MITF	1454.97	3.48181e-67					CYP7B1	-1.22966	6.17892e-09
FSTL1	75348.5	4.40657e-67					ATF5	-0.847831	6.95175e-09
ISLR2	298.905	1.29883e-66					KAT6B	-0.718594	7.2163e-09
MLLT11	537.32	3.14223e-66					TCEA3	-1.35439	7.31874e-09
ADAMTS16	291.367	1.74437e-65					NATD1	-0.892408	7.31874e-09
APCDD1L	2828.27	2.16354e-65					GRIN2D	-1.07871	7.82881e-09
ADM2	1220.61	8.69262e-65					CAMK1D	-1.01091	8.1421e-09
STARD10	1842.11	8.92194e-64					EEPD1	-1.29363	8.1421e-09
CDKN2C	1310.9	1.24063e-63					WFDC1	-1.09593	8.22727e-09
CAT	2058.34	1.2971e-63					TTYH3	-0.664799	8.38572e-09
MFAP3L	500.39	1.34682e-63					ANTXR2	-0.84119	8.67708e-09
COL4A1	82206.2	1.76136e-62					CCN4	-1.95954	8.93516e-09
ALDH1L2	8769.11	2.08378e-62					AGT	-1.22333	9.75227e-09
EIF4EBP1	3715.3	3.82402e-62					CPSF6	-0.779541	9.95509e-09
PRKAB2	2182.64	8.25378e-62					PRG4	-1.99996	1.19549e-08
S100A4	4759.26	1.10589e-61					FGD4	-1.30282	1.19549e-08
CCDC102B	595.633	1.43646e-61					SETDB2	-0.700641	1.19705e-08
EXTL1	383.532	2.97576e-61					EPB41L2	-0.662485	1.31643e-08
ZNF367	969.173	4.27542e-61					ROR2	-0.934821	1.3307e-08
PITPNM3	473.988	5.29121e-61					DDIT4	0.667866	1.59502e-08
SLC1A4	2561.21	7.74297e-61					DOT1L	-0.640085	1.89508e-08
MYLIP	853.82	1.83283e-60					STMP1	0.585512	1.89998e-08
FZD8	6445.28	3.57922e-60					AMPH	-1.10815	2.19927e-08
ARHGAP31	4639.29	3.63623e-60					PTPRB	-1.23855	2.21316e-08
CLDN14	325.871	3.78269e-60					KCNS2	-1.86763	2.25841e-08
LTBP2	92193.9	4.38343e-60					DRAXIN	-1.15601	2.25841e-08
HSD17B6	329.013	5.56192e-60					PLXDC1	-1.27342	2.25841e-08
LY6K	212.226	7.42763e-60					RASL12	-1.54228	2.44237e-08
SYNDIG1	304.213	3.30178e-58					RASD1	-1.57425	2.49522e-08
NEK7	12204.6	3.27726e-57					CILK1	-0.626672	2.51201e-08
COL4A2	92770	6.06121e-57					SHF	-0.855188	3.04619e-08
MYH9	164591	6.49083e-57					FMNL1	-1.05286	3.07587e-08
SPHK1	12137.6	8.42841e-57					PLXDC2	-0.765745	3.34667e-08
INHBE	202.494	1.04046e-56					SYNPO2	-0.799764	3.59023e-08
FAR2	651.043	1.1352e-56					LINC00467	1.43936	3.6876e-08
TSPAN13	396.719	2.2227e-56					FRAS1	-1.1183	4.06175e-08
CMBL	708.037	2.47268e-56					DAPK2	-0.84599	4.10177e-08
SEC14L2	1422.26	8.41171e-56					CYFIP2	-0.813835	4.41664e-08
KITLG	1865.25	9.5414e-56					RASA4	-1.03366	4.51323e-08
ACVRL1	2450.71	1.96473e-55					KLHL24	-0.936568	4.8796e-08
SLC1A5	13170.1	1.07361e-54					AGBL5	-0.794412	4.94941e-08
GFPT1	6716.98	1.38392e-54					PLAUR	-0.799142	5.08359e-08
KRT81	196.558	2.95771e-54					KLHL30	-1.77251	5.31379e-08
DSP	3380.77	3.10945e-54					PSG1	0.960926	5.35075e-08
FHL3	2806.95	3.57714e-54					ARL4C	-0.793373	5.68815e-08
TUBB3	7623.99	7.45279e-54					LINC00643	-2.39185	6.7856e-08
PTK7	57585.3	1.08507e-53					SORT1	-0.772487	6.78981e-08
ALPK2	4128.8	1.31521e-53					HSPA2	-0.812106	6.97584e-08
SLC19A2	1358.23	1.81182e-53					QPCT	-0.798025	7.05012e-08
MYOSLID	224.717	2.0174e-53					VASH1	-0.632692	7.15613e-08
PHLDB1	11763.3	2.07424e-53					SALL2	-1.33677	7.35236e-08
SIPA1L2	477.306	2.36108e-53					PRAG1	-1.40363	8.38352e-08
PALLD	27409.8	2.63526e-53					NEAT1	0.969013	1.05687e-07
TMEM35A	482.471	2.74306e-53					MYH10	-0.828561	1.12746e-07
EVI2A	202.006	3.79165e-53					KLF11	-0.65302	1.16614e-07
EPHB2	2276.98	4.65022e-53					PDZRN3	-0.77058	1.249e-07
GAS7	7168.73	5.29518e-53					H2AC6	0.964519	1.28171e-07
SSC5D	5170.2	7.17886e-53					NACAD	-0.954212	1.3383e-07
ATP13A2	1964.66	1.35969e-52					MBP	-1.08755	1.39942e-07
ARL6IP5	5808.48	1.79404e-52					MYOSLID	1.06517	1.47063e-07
TET3	1325.37	2.07974e-52					ATP2A3	-0.737333	1.48445e-07
MIR503HG	1782.01	2.37549e-52					MTSS2	-0.71408	1.62091e-07
TNFAIP6	1983.78	4.70158e-52					SLC7A11	0.791634	1.62091e-07
HERPUD1	5605.97	7.96251e-52					ABLIM1	-0.87416	1.7005e-07
KLF10	3867.44	9.81367e-52					TTC14	0.652161	1.7005e-07
LINC01614	139.627	1.05013e-51					RORA	-0.912295	1.70477e-07
RUSC2	5020.6	1.54819e-51					NDRG4	-1.18366	1.89767e-07
BGN	28261.2	1.60735e-51					EFNB3	-0.870944	1.90126e-07
ABCC3	2194.44	2.09825e-51						-1.1936	1.92176e-07
TAX1BP3	8616.39	2.61373e-51					PI16	-1.7035	1.9351e-07
SGK1	7448.02	3.42927e-51					EBP	0.746517	1.9351e-07
CTIF	6249.59	6.65721e-51					SEPTIN5	-0.865705	1.96457e-07
ALDH1B1	2376.12	9.78383e-51					THOP1	0.650928	2.03016e-07
RIPOR2	440.565	1.01916e-50					ST6GAL2	-1.09169	2.03016e-07
TRIM47	753.977	1.10076e-50					ADAM33	0.674937	2.24524e-07
AQP1	2396.94	1.48061e-50					BACH2	-1.64136	2.40589e-07
DIO2	564.671	2.70722e-50					FZD4	-0.926248	2.55574e-07
LYPD1	364.726	3.07752e-50					TMEM187	0.979106	2.58351e-07
CHRNA9	225.658	4.40012e-50					DIRAS1	-0.936257	2.6077e-07
CRABP2	3359.02	7.29696e-50					PNMA8B	-1.56724	2.71699e-07
IQCJ-SCHIP1	1736.16	9.87658e-50					PTGER4	-1.24073	2.89596e-07
LINC02593	229.274	1.34668e-49					CACNB3	-0.677312	3.03665e-07
SLC38A5	623.202	1.38752e-49					DGKH	-0.664862	3.16344e-07
PLD1	547.302	2.45049e-49					KIT	-1.27899	3.16703e-07
SEC24D	8822.38	2.59391e-49						1.40192	3.22299e-07
PYCR1	4473.51	2.88449e-49					NQO1	0.813021	3.22299e-07
ID3	683.531	3.15775e-49					ARRDC2	-0.733891	3.22299e-07
NRG1	2066.86	3.28163e-49					PIEZO2	-1.28371	3.37071e-07
GOT1	1784.11	3.32561e-49					RARG	-0.733741	3.85188e-07
BMP2	476.141	4.00253e-49					ADAMTS16	-1.54984	3.88218e-07
MTHFD2	9534.24	7.04872e-49					KCNK6	-0.696321	4.0783e-07
MSC	2546	2.93339e-48					C1QTNF6	-0.915502	4.1717e-07
ZNF395	1812.74	3.311e-48					OTUD1	-0.612382	4.29341e-07
ANXA11	5938.18	4.16945e-48					MYO1E	-0.730544	4.62053e-07
WFDC1	1320.99	6.39472e-48					SORBS1	-1.12136	4.6453e-07
ID2	2634.7	6.85489e-48					TCEAL7	-0.705402	4.68394e-07
POLR1G	1311.76	1.31886e-47					CEP55	0.743108	4.80035e-07
HIF1A	28375.1	1.3738e-47					DHCR7	0.619944	4.83142e-07
SYNGR1	645.798	1.53413e-47					IGDCC4	-0.690585	5.39119e-07
PTGES	1296.74	1.53898e-47					EML5	-1.65089	6.18417e-07
TRNP1	4297.13	1.69242e-47					SYT14	-0.702297	6.23325e-07
KLF4	1852.9	1.76765e-47					C15orf40	0.71877	6.23325e-07
SLC22A23	1189.83	2.02439e-47					TOB1	-0.589039	6.73491e-07
PCDH18	14052.5	2.41537e-47					BHLHE41	-0.72912	6.79848e-07
PTGFR	1046.5	2.9669e-47					GK	-0.655644	6.98501e-07
ITPKB	1123.34	3.10762e-47					DYRK1B	-0.701703	7.4016e-07
QPRT	4535.38	3.74636e-47					USP53	-0.662027	7.48531e-07
TFPI	1412.57	4.1696e-47					LGALS9	-1.16123	7.54283e-07
SORBS1	299.127	4.2714e-47					LYRM9	1.02824	7.77965e-07
EMX2OS	1026.18	6.24865e-47					DUSP16	-1.02352	7.94351e-07
PGBD5	176.535	7.02183e-47					ZNF784	-1.02858	7.94351e-07
PLN	113.102	1.04055e-46					TRIM16L	0.688348	7.98416e-07
PLPP3	6010.07	1.17842e-46					EDNRA	-0.643546	8.19688e-07
CCNG1	4702.84	1.21929e-46					EPHA2	-0.815698	8.4125e-07
CCN1	45224.9	1.28274e-46					CETN2	0.663947	8.60268e-07
GOPC	7549.65	1.92263e-46					CHTF18	0.783876	9.97146e-07
PEDS1	3953.53	2.13125e-46					IKBKE	-0.740235	1.08074e-06
CBS	3694.39	2.46425e-46					DENND5B	-0.793556	1.16422e-06
SESN2	2987.65	2.84943e-46					FGD6	-1.06798	1.16776e-06
GXYLT2	1580.31	3.38544e-46					TSPY26P	-0.970042	1.27706e-06
LMNA	43815	3.69749e-46					C1QTNF5	-0.879601	1.34867e-06
ABHD17C	865.87	3.7058e-46					PLEKHA6	-1.41206	1.42696e-06
ROR1	666.064	4.28153e-46					PCDHGB3	-1.03294	1.54716e-06
JUNB	14015.6	5.92761e-46					COL10A1	-0.928811	1.56165e-06
VEGFA	5921.01	7.93946e-46					TMEM117	-0.811047	1.61116e-06
ZSWIM4	1959.46	1.52844e-45					MMP19	-0.81015	1.61627e-06
GALNT10	7111.73	2.0224e-45					PLCL1	-1.07346	1.68922e-06
ALDH3A2	892.788	2.04203e-45					RAMP1	-1.07426	1.86153e-06
SPARC	137867	2.27967e-45					ADGRE5	-0.588	2.03964e-06
PI16	140.929	2.33856e-45					BDNF-AS	1.15975	2.04629e-06
DNM3OS	2378.54	2.35434e-45					TNRC6B	-0.594451	2.06742e-06
LY6E	8172.34	2.51758e-45					CPM	-1.14048	2.1084e-06
C1orf115	408.295	5.834e-45					DKK2	-1.27177	2.16733e-06
SOX9	797.164	7.63823e-45					MTUS1	-1.13866	2.27357e-06
COL1A1	586461	1.28489e-44					PCYOX1L	0.852108	2.33742e-06
CRYBG1	749.331	1.4806e-44					MATR3	1.0074	2.45316e-06
GPM6B	462.424	1.51396e-44					ADRA1D	-1.57024	2.52292e-06
MMP10	327.523	1.72246e-44					TAMALIN	-0.911137	2.55409e-06
KLF7	4476.66	3.69823e-44					PLPP2	-0.881546	2.57072e-06
CD36	148.77	4.11092e-44					MFSD11	0.637877	2.57072e-06
BAIAP2-DT	899.686	6.66208e-44					KIF26B	-0.636818	2.58563e-06
SGSH	964.227	9.39193e-44					MEX3A	-1.08985	2.62589e-06
PODNL1	1800.49	9.57125e-44					SORCS2	-1.04032	2.62589e-06
PHLDA1	3156.88	1.06502e-43					CPEB1	-0.744776	2.77064e-06
PPARG	520.06	1.13641e-43					LINC01614	-1.24507	2.93922e-06
TSPAN4	3594.09	1.93995e-43					MAML3	-0.712635	2.94107e-06
IARS1	12061.3	2.9433e-43					OXTR	-1.58056	3.11342e-06
ACP5	1284.51	2.95434e-43					SDCBP2	1.26936	3.24089e-06
MAP3K2	3224.41	2.98365e-43					MXI1	-0.608243	3.29733e-06
SLC27A3	373.444	3.65027e-43					GSN-AS1	-1.67014	3.39624e-06
GPT2	1514.59	5.01468e-43					NIPAL4	-1.03373	3.45777e-06
ARHGAP24	2575.11	6.33826e-43						-0.6497	3.49034e-06
SLC46A3	905.043	8.37162e-43					PEX10	0.594431	3.89392e-06
HLX	1102.34	1.0216e-42					STXBP5-AS1	1.25693	4.1613e-06
TCF7L1	486.973	1.11103e-42					MXRA5	-1.00482	4.1613e-06
FST	13554.7	1.47908e-42					NYNRIN	-0.89187	4.37449e-06
VIM	377819	1.49836e-42					MTSS1	-1.37132	4.38781e-06
USP53	4616.04	1.77503e-42					FAXC	-1.20216	4.40709e-06
TENM3	2518.41	1.94927e-42					GRIA3	-0.694564	4.43764e-06
ADM	9906.06	2.48836e-42					PCDHGA4	-0.742975	4.44398e-06
C1QTNF2	222.258	2.77395e-42					C21orf91	-0.585034	4.49807e-06
PXDN	45184.2	2.81058e-42					CCNG2	-0.680093	4.5374e-06
YARS1	7655.93	3.92078e-42					GPR183	-2.10803	5.06658e-06
PCED1B	315.356	5.34809e-42					TRAK1	-0.601577	5.06658e-06
DHRS13	160.402	5.34809e-42					CEBPA	-1.35607	5.20169e-06
FAM111B	458.458	6.12256e-42					SMAD3	-0.641022	5.60481e-06
KRTAP1-5	128.021	7.90347e-42					NR4A3	-1.34093	5.70321e-06
TCEA3	331.834	1.23239e-41					CIART	-1.06987	5.87108e-06
ANK1	201.109	1.28348e-41					ATXN7L2	-1.02693	5.87469e-06
TYMS	1755.77	1.28452e-41					CYP27A1	-0.679879	6.09902e-06
SKIL	3724.14	1.51633e-41					MYOCD	-1.42706	6.12719e-06
TMEM132B	769.017	1.81585e-41					ABCB4	-1.48953	6.39649e-06
PGM2L1	1487.78	1.8212e-41					KAZN	-0.599079	6.41624e-06
CDKN2B	4024.38	2.29927e-41						-0.605495	6.44559e-06
HOMER1	982.302	2.39122e-41					ARRDC1-AS1	0.714917	6.44701e-06
EPHB4	2757.85	2.39122e-41					TEF	-0.605194	7.01488e-06
XBP1	8576.14	2.39547e-41					CREB5	-1.37731	7.11413e-06
CD68	3035.14	4.12699e-41					SEMA6C	-1.14895	7.25889e-06
ARFGAP1	4840.44	4.38467e-41					TBX2	-0.623413	7.275e-06
RRM2	1941.04	5.64982e-41					TNFAIP2	-0.770624	7.44627e-06
PNMA1	6839.7	5.88696e-41					KALRN	-0.817528	7.66168e-06
MAP3K5	562.303	7.83631e-41					RAB15	-0.688646	7.68605e-06
L1CAM	4629.01	7.93006e-41					FAM171A2	-0.671737	7.68692e-06
MYOCD	89.4725	1.67258e-40					RGPD5	-1.00646	7.94511e-06
NOTCH3	2444.09	2.3301e-40					SPRY4	-0.861059	8.2934e-06
FGD4	254.392	2.38863e-40					ABCB6	0.593903	8.32519e-06
NTN4	1112.9	2.55842e-40					HECA	-0.589947	8.36779e-06
LIPG	406.615	4.2964e-40					PRC1	0.641892	8.3763e-06
RNF157	468.766	4.72124e-40					FAM43A	-0.64636	8.56416e-06
JADE2	880.005	5.70696e-40					COA5	0.704453	8.70718e-06
ENAH	10429.4	6.70668e-40					FDPS	0.658736	8.70718e-06
GPRIN3	236.964	7.60066e-40					APCDD1	-0.897876	8.77356e-06
FLNA	249859	8.58575e-40					MAP3K8	-1.02947	8.90976e-06
TNFRSF11B	3002.19	1.00893e-39					LRRC8A	-0.586024	8.94024e-06
LIMK1	11349.9	1.04692e-39					RNF128	-1.79076	9.14138e-06
RUNX1	10501.8	1.0923e-39					NHSL2	-0.721883	9.81456e-06
CIT	944.478	1.63057e-39					DNAI4	0.818821	1.00459e-05
TENT5C	303.134	1.99416e-39					TTC9	-0.96907	1.00618e-05
CLTCL1	660.32	2.31634e-39					MAP2	-0.865753	1.02423e-05
PWWP3B	416.588	2.50041e-39					SORBS2	-1.45421	1.05076e-05
NEXN	7308.97	2.87938e-39					PCYT2	0.607934	1.05076e-05
MIR100HG	6783.3	2.96238e-39					AKAP13	-0.644884	1.06297e-05
GPX1	5267.77	3.27597e-39					S100A4	0.590203	1.07515e-05
ETS2	2396.83	4.33901e-39					CHCHD4	0.653565	1.1055e-05
GYPC	3425.77	4.50257e-39					PARP10	-0.728362	1.10819e-05
RAB3D	151.186	5.77613e-39					LYN	-0.701938	1.10918e-05
B4GALT1	11974.6	6.34722e-39					CMTM3	-0.618155	1.17006e-05
OAF	6494.24	7.79765e-39					GPSM3	-1.05353	1.18599e-05
AOPEP	2056.1	9.84745e-39					KLHL38	-2.11879	1.18599e-05
PLCB1	319.69	1.17685e-38					MYOZ1	-0.970222	1.24458e-05
SSR3	13780.8	1.25292e-38					APOE	-0.595221	1.27793e-05
KIF21A	625.761	1.27955e-38					SHANK1	-0.999306	1.28357e-05
KAT2B	695.674	1.43585e-38					PNRC1	-0.68229	1.32656e-05
VMP1	5646.38	1.52604e-38					SLC7A8	-1.02197	1.39103e-05
CABLES1	1264.65	1.61293e-38					DNM3	-1.09108	1.41589e-05
SOCS2	410.711	1.65083e-38					HMBS	0.66056	1.43599e-05
LAMC3	679.059	1.8351e-38						0.999984	1.46106e-05
EHBP1L1	3198.3	1.90238e-38					ARSI	-0.600605	1.47018e-05
TNXB	5243.83	2.55492e-38					PPM1H	-1.05996	1.48217e-05
TRERF1	716.776	3.91491e-38					H2BC12	0.63823	1.48217e-05
MRGPRF	3577.7	4.87316e-38					BIRC5	0.748484	1.52725e-05
INSYN2A	447.872	6.03341e-38					PIR	0.97577	1.60509e-05
SEMA3D	605.679	6.65457e-38					PTPRN	-0.933972	1.61245e-05
SEMA3B	854.373	6.80422e-38					SHOX	-0.825262	1.6521e-05
SPP1	1282.24	6.80422e-38					ABHD17C	-0.662251	1.68568e-05
CDC25B	2458.49	8.00512e-38					EFHD1	-0.725013	1.73775e-05
SLC41A2	1235.93	1.25077e-37					XAF1	-0.630229	1.73775e-05
AMOT	259.007	1.61573e-37					EMC6	0.631511	1.74256e-05
SARS1	14271.2	2.39583e-37					YPEL2	-0.770181	1.74819e-05
PRKG2	407.069	3.01746e-37					PDGFD	-0.72316	1.84336e-05
CD248	14116.8	3.07356e-37					HSPB8	-1.03802	1.9438e-05
LRRC32	6277.57	3.33603e-37					PCDHB7	-1.31885	1.95153e-05
TRIB3	5201.89	4.08513e-37					CXCL8	-1.71015	2.13339e-05
ENTPD7	2313.42	4.52025e-37					GAL3ST4	-1.0635	2.13339e-05
ACSS1	264.585	4.68913e-37					DLG4	-0.647309	2.14628e-05
DCN	81139.3	6.27051e-37					MSX2	-1.22496	2.25322e-05
TEAD3	3947.69	8.11189e-37					GAS1	-0.853694	2.28413e-05
UCK2	5642.15	8.83788e-37					LONRF2	-1.30421	2.29101e-05
TNFRSF14	627.246	1.12183e-36					ACAT2	0.66067	2.29101e-05
COL4A4	161.571	1.72869e-36					RASL11B	-1.5774	2.4213e-05
SYT16	87.0697	2.07049e-36					MID2	-0.745961	2.4549e-05
TSC22D3	1858.29	2.5655e-36					ARVCF	-0.679595	2.45511e-05
PSG5	5448.31	2.94561e-36					CD82	-0.928186	2.48357e-05
P4HA3	3470.43	3.23834e-36					SARM1	-0.589929	2.53633e-05
AGTRAP	1923.01	4.21263e-36					MMAB	0.597925	2.58116e-05
DGKI	2347.12	5.76374e-36					CILP2	-1.63726	2.6253e-05
TNFRSF19	571.541	6.77425e-36					FBXO36	1.05128	2.64685e-05
ABLIM1	1288.57	7.65234e-36					EFS	-0.682668	2.65551e-05
OSR1	195.782	8.09275e-36					RBM38	-0.633399	2.65551e-05
PGM3	4952.93	8.3231e-36					G6PD	0.662855	2.7285e-05
PGPEP1	1368.51	8.49678e-36					CHCHD10	-0.666721	2.79329e-05
ADAM33	5397.62	1.05042e-35					RABL2A	0.756789	2.80909e-05
GCLM	3526.38	1.08242e-35					MAFB	-1.35267	2.87774e-05
SNAI1	307.028	1.08242e-35					MAP1A	-0.649109	2.97072e-05
LINC01013	217.779	1.24859e-35					S1PR2	-0.641622	3.05686e-05
BMPR2	7580.05	1.26909e-35					TET3	-0.649828	3.09812e-05
HOXA13	573.704	1.79966e-35					DUSP7	-0.596043	3.10018e-05
CNN2	14359.2	2.81527e-35					PTGR2	0.770315	3.11607e-05
PGRMC1	8391.79	2.95121e-35					MGST1	0.654628	3.14186e-05
CARMN	268.305	3.15771e-35					BOLA3	0.767923	3.19897e-05
RNF217	1370.79	3.68702e-35					DHRS1	0.609004	3.20322e-05
NARS2	915.68	4.54473e-35					STX1B	-1.42303	3.35935e-05
MINAR1	488.668	4.63107e-35					PDLIM3	-1.46955	3.6898e-05
CEBPG	2857.43	6.14008e-35					MYLIP	-0.850218	3.69918e-05
PYCARD	492.37	7.80767e-35					FOXO1	-0.794368	3.70603e-05
KLHL13	129.023	7.82353e-35					RENBP	-0.80294	3.7321e-05
DLL4	278.207	7.97367e-35					AHRR	-0.632481	3.83235e-05
FNDC1	3312.81	9.9857e-35						-1.40952	3.83235e-05
MFAP4	25876.4	1.02415e-34					MVD	0.635093	4.02574e-05
PGF	375.885	1.0713e-34					KCNMB4	-1.01535	4.11213e-05
CDCP1	299.258	1.13131e-34					BTG2	-0.773685	4.11823e-05
KCNK9	106.221	1.41074e-34					NXPH3	-1.12595	4.17073e-05
SORBS3	3093.46	1.44948e-34					DSP	-0.713225	4.18018e-05
COL23A1	227.086	1.54902e-34					RNF44	-0.663431	4.20404e-05
SCX	261.19	1.56943e-34					H19	-1.29489	4.29981e-05
SLC9A9	218.039	1.66857e-34					H2BC5	0.987851	4.38373e-05
VSTM4	1494.35	2.33108e-34					TRIP13	0.708178	4.42086e-05
RGCC	1019.83	2.57409e-34					TNFAIP3	-1.1537	4.42676e-05
PLA2G4A	164.682	2.57674e-34					N4BP2L1	-1.1617	4.42676e-05
EEPD1	571.745	2.68057e-34					ACAN	-0.949082	4.59509e-05
SNX24	1025.83	2.68322e-34					FCHSD2	-0.699719	4.73876e-05
KAZN	1479.18	2.72897e-34					ARSL	-1.39031	4.81485e-05
IFFO1	1274.79	3.43478e-34					LINC00865	-0.95597	4.9855e-05
F3	1417.42	4.53694e-34					ADCY9	-0.585365	5.00105e-05
COL15A1	4489.72	5.45634e-34					ZBED5-AS1	1.09291	5.27528e-05
SH3BP5L	2984.94	5.63354e-34					KIF13B	-0.761118	5.28415e-05
DYSF	128.911	5.65269e-34					CCDC106	-0.604112	5.29103e-05
PITX1	808.504	6.38559e-34					SLC22A23	-0.649113	5.51169e-05
SLC7A1	7780.63	7.48131e-34					ZHX2	-0.603047	5.77633e-05
LONP1	8543.46	8.04397e-34					BCL11B	-1.24351	5.9891e-05
C1orf21	743.401	8.59944e-34					PPP1R12A-AS1	1.29514	6.12003e-05
HACD4	448.169	1.11318e-33					SAT1	0.603921	6.17671e-05
FABP3	13151.4	1.27952e-33					C6orf132	-0.823899	6.28755e-05
ERG	132.079	1.31498e-33					TMCC1-DT	1.21508	6.34386e-05
SCUBE2	713.016	1.46076e-33					FOXC2	-1.10612	6.39528e-05
PSEN2	1018.7	1.82316e-33					TRAF3IP2	-0.628005	6.40579e-05
TWIST1	4204.7	1.89947e-33					NIBAN1	-0.720241	6.79517e-05
CHDH	262.713	2.32009e-33						0.852471	6.85718e-05
LIPA	3656.96	2.32026e-33					STK38L	-0.690834	6.85718e-05
ADORA2B	336.224	2.68758e-33					ADARB1	-0.590729	6.88123e-05
HSPB1	16658.1	2.81968e-33					VAT1L	-1.13747	6.88123e-05
TGFBR3	2266.62	3.08647e-33					DAPK1	-0.998557	7.00072e-05
SELENBP1	347.613	3.55307e-33					ROBO2	-0.731296	7.00072e-05
TMEM237	4224.76	3.89777e-33					CENPX	0.74553	7.24912e-05
LDB2	548.601	4.49628e-33					JAM2	-0.903657	7.24912e-05
VCAN	20572.8	5.3623e-33					PDE4B	-0.993668	7.24912e-05
THEM6	384.649	5.6015e-33					CKS1B	0.726501	7.25713e-05
NDST1	15685.9	6.62244e-33					TSC22D1	-0.618235	7.30706e-05
PTPRE	303.044	7.96886e-33					MZF1-AS1	1.02108	7.43857e-05
LRRC45	586.502	8.22541e-33					TGFB3	-1.28022	7.44369e-05
PLEKHG1	312.396	8.34483e-33					METTL3	0.587083	7.51613e-05
BMPR1B	150.206	8.37531e-33					ATP9A	-0.591212	8.05848e-05
FAM43A	2066.37	9.60032e-33					EPB41	-0.60187	8.09774e-05
ZFP36L2	4651.35	1.1938e-32						0.999184	8.13036e-05
PVR	2728.97	1.34752e-32					MAP3K2-DT	0.940198	8.15175e-05
MIR4435-2HG	3606.35	1.4256e-32					PPFIBP2	-0.896086	8.25291e-05
BTBD11	317.771	1.50168e-32					FGF7	-0.764633	8.77642e-05
FAXDC2	447.298	1.71545e-32					PCDHGB1	-1.32258	8.82395e-05
RAMP1	1098.26	1.89439e-32					AQP3	-1.25282	9.12055e-05
OLFML1	1389.03	2.25675e-32					HBEGF	-0.845822	9.26706e-05
SGPL1	2379.14	2.54259e-32					POU2F2	-1.04222	9.29244e-05
LOXL2	13352.4	2.83374e-32					CACFD1	-0.629148	9.58195e-05
CKB	861.636	2.92834e-32					SVIL	-0.708666	0.000100433
TNFRSF12A	14489	2.96679e-32					LRRC32	-0.638224	0.000103963
AXIN2	230.155	3.11683e-32					AFAP1L2	-1.48215	0.000105204
CUEDC1	2129.44	3.88024e-32					SNTB1	-0.857199	0.000106145
ZNF608	921.933	4.53936e-32					KCNN4	-1.29377	0.000107097
PREX1	611.355	6.01849e-32						0.616313	0.000111618
CTSL	18052.1	6.20386e-32					ZNF641	-0.712217	0.000112606
EDIL3	1724.87	6.42233e-32					PPARGC1A	-1.55699	0.000113014
PAPPA2	175.042	6.50179e-32					DDB2	0.618928	0.000113684
NCF2	106.826	7.53967e-32					PDE1C	-0.748022	0.000116982
SFRP1	3174.01	8.43592e-32					BBIP1	0.642693	0.000116982
CEBPA	175.566	9.65837e-32					CMYA5	-1.39617	0.000118814
HLA-E	12135.4	1.1452e-31					CAVIN2	-1.54687	0.00011895
CARS1	4332.9	1.24509e-31					CD36	1.27124	0.000126059
INPP5F	1789.72	1.42799e-31					ISG20	-1.28932	0.000132609
HSPA13	6117.43	1.71591e-31					MAP6	-0.780923	0.000132982
GFRA1	1401.97	1.78624e-31					BAZ2B	-0.599473	0.000135612
IL6ST	18747.4	1.85822e-31					PARD6G	-0.810932	0.000137512
MTUS1	364.811	2.03957e-31					ELFN1	-0.93418	0.000138967
WLS	2082.86	2.0934e-31					NPTXR	-0.664069	0.000138967
SHC3	1270.4	2.26641e-31					HDDC3	0.60756	0.000140808
SYNE1	12909.2	2.67265e-31					COLEC12	0.829925	0.000142068
RNASET2	603.681	2.96088e-31					DUSP1	-0.665981	0.000146969
EVA1A	1894.19	3.21525e-31					IL32	-1.12812	0.000148393
RETREG1	507.277	3.23547e-31					ADGRG1	-1.17662	0.000152571
HSD17B2	104.292	4.89477e-31					TXLNB	-1.58369	0.000153731
ANKRD1	746.454	5.07133e-31					STON1	-0.969164	0.000155486
IL1R1	11078.8	6.37915e-31					MRPL24	0.612046	0.000156556
CREB3L2	8570.8	6.52512e-31					NTF3	-0.716786	0.000156904
TRIL	358.632	6.60779e-31					VANGL2	-1.00704	0.000158432
NR0B1	130.541	7.06975e-31					TRIL	-0.787417	0.000158639
ANKRD29	416.651	7.48252e-31					WDR54	0.620153	0.000161772
EFR3A	8591.91	7.51216e-31					NUP50-DT	0.841644	0.000164961
ETV6	1322.11	7.68102e-31					NR5A2	-1.64332	0.000164961
PRSS23	22595.6	9.63676e-31					CDC20	0.6995	0.000168698
ACTN4	43404.9	1.27999e-30					TLE3	-0.652275	0.000173405
DOP1B	1264.19	1.33276e-30					NINJ2-AS1	0.973318	0.000175127
BMP4	521.45	1.33724e-30					MAGI1	-0.613112	0.000175982
ZNF48	932.148	1.45091e-30					LZTS1	-1.04012	0.000178964
ARHGAP32	1709.64	1.58425e-30					CABLES1	-0.728301	0.000188947
DDB2	1019.93	1.68885e-30					GCLM	0.641712	0.000192408
ID1	897.576	1.68992e-30					TBX5	-0.794731	0.000194295
DDIT4	4585.43	1.71263e-30					COL26A1	-1.29104	0.000194295
HSPB7	933.172	2.5843e-30					ZNF711	-0.972806	0.00019711
XPOT	13902	2.80086e-30					PRDM11	-0.602782	0.000200311
SNHG7	2038.35	2.99444e-30					CBLB	-0.802693	0.000213255
POLR3D	2379.38	3.32526e-30					ADGRL1	-0.813877	0.000218646
CD109	19613.5	4.41513e-30					DDX58	-0.687393	0.000218875
NR1H3	460.809	4.90988e-30					FAM110B	-0.656072	0.000223145
DDAH1	10466.7	5.45875e-30					SPON2	-0.656436	0.000227991
ANLN	1790.26	5.82237e-30					SEMA6D	-1.25571	0.000231409
SPINT2	189.367	6.13637e-30					HELZ2	-0.656258	0.000231503
FAM110B	388.799	6.99049e-30					CTU2	0.646844	0.00023363
SLC39A14	8680.68	6.9906e-30					ROR1	-0.62489	0.000235834
	691.671	7.55089e-30					YPEL1	-1.11095	0.000237381
YIPF5	6766.28	8.85259e-30					CITED2	-0.588571	0.000239271
APBB2	4310.04	9.18876e-30					MED31	0.709513	0.000241012
CNKSR3	528.047	1.16761e-29					MYCBP	0.699764	0.000249858
PRCP	5674.94	1.18879e-29					PRR11	0.612756	0.000250896
PLEK2	130.664	1.4126e-29					PTPRE	-0.703877	0.000251781
AP4E1	1433.58	1.49518e-29					PLEKHG1	-1.13861	0.000257044
WWC2	4366.13	1.59113e-29					PLEKHG3	-0.790669	0.000257247
PLK3	2252.58	2.02351e-29					PHYHD1	-0.670874	0.000263061
RARG	1234.52	2.20581e-29					SCG2	-1.05842	0.000263061
TGFBR1	8821.21	2.32551e-29					IL4R	-0.775759	0.000269433
LINC00862	194.585	3.53679e-29					IFT20	0.58891	0.000271061
RAVER2	309.556	3.60141e-29					DTWD2	-0.72635	0.000271061
LIMS2	1591.78	3.61234e-29					CNNM2	-0.753715	0.000273694
NCAPG	737.291	3.74437e-29					CARMN	-0.75812	0.000279552
KCNK6	609.758	3.89378e-29					PYCR3	0.628009	0.000279552
FAM83G	2932.83	4.07276e-29					RHOBTB1	-0.610179	0.000281685
MPG	3382.01	4.21527e-29					PEG13	-1.1587	0.000284976
PDE4DIP	9200.44	4.4841e-29					STMN1	-0.650508	0.000286401
PCYOX1	5796.46	4.6251e-29					ZNF821	-0.836222	0.000288769
PLPP2	540.654	6.4805e-29					TMEM30B	-1.06069	0.000291165
GTPBP2	3202.67	8.19371e-29					ZNF853	-0.787307	0.000292982
TPST1	3416.33	8.76773e-29					CCDC144NL-AS1	0.724221	0.000300347
CCDC80	34659.7	8.79451e-29					POU2F1	-0.615058	0.00030897
DAPK1	438.331	9.38012e-29					DOCK4	-0.8691	0.000309496
TPM2	60967.1	1.10568e-28					RNF122	-1.27169	0.000310631
DNAJB9	2374.41	1.10568e-28					SLC6A15	-0.665052	0.000311712
SPOCK1	22714.1	1.16601e-28					TMEM30A-DT	1.66535	0.000323245
PPL	2037.01	1.23371e-28					VGLL4	-0.595808	0.000326443
NOL4L	662.414	1.28699e-28					CLDN1	-1.44129	0.000338445
MCAM	1323.22	1.41043e-28					CSRP2	-0.63908	0.000348311
SHMT1	554.952	1.44258e-28					FBXL8	0.821393	0.000355805
SLC22A15	644.31	1.53743e-28					CLSTN2	-0.87228	0.000356428
MASP1	3100.5	1.58517e-28					CARD10	-1.12823	0.000363902
BTN3A2	582.858	1.62061e-28					AFF2	-0.757951	0.00036721
KIF26A	353.73	1.64296e-28					AFAP1L1	-0.720151	0.000373622
PIK3R1	1800.38	1.79969e-28					CYYR1	-1.10235	0.000376433
GLIPR1	3697.27	2.11731e-28					NT5E	0.666713	0.000377573
SEPTIN9	11792.1	2.22518e-28					FOXQ1	-0.885859	0.000377831
SIK1	173.502	2.54471e-28					TRIM63	-1.4141	0.0003868
MRTFA	1836.76	2.67722e-28					FAM131B	-0.868297	0.000394842
LTBP1	7565.22	3.34263e-28					FGF10	-1.23873	0.000394842
TWIST2	6887.69	3.95192e-28					RIN2	-0.618886	0.000395131
DUSP4	651.562	4.21144e-28					CEP162	-0.594381	0.000398519
AHRR	1612.19	4.72913e-28					DAGLA	-0.696254	0.00040097
CTSC	1791.03	4.79164e-28					CFAP58	0.987134	0.000401993
MICALL1	3915.24	4.97526e-28					TSHZ2	-0.893222	0.000401993
SLC38A1	9053.97	5.09417e-28					ZNF213-AS1	0.855414	0.000408201
NGF	550.044	6.63025e-28					TBX4	-0.642265	0.000408201
APOBEC3C	1338.08	6.63278e-28					AVPI1	-0.680584	0.000419756
MBNL3	438.853	7.25253e-28					NRROS	-1.28762	0.000421429
TMEM45A	1563.64	7.33728e-28					TIMM23B-AGAP6	1.19846	0.000423917
FAH	571.122	7.82041e-28					NLGN4X	-1.02158	0.000427958
SGCG	140.098	8.2668e-28					SHROOM2	-1.26293	0.000428547
NEURL1B	156.019	8.35379e-28					SLX1B-SULT1A4	-1.27951	0.000444676
LYNX1	2294.53	1.10802e-27						0.765913	0.00045506
LIG1	709.631	1.13699e-27					SNRPD1	0.593295	0.000459525
C1QTNF1	741.236	1.19901e-27					BHLHB9	-0.663476	0.000470325
ARHGEF40	14140.6	1.22472e-27					ANKDD1A	0.860862	0.000482919
HYOU1	8868.25	1.42429e-27					SPA17	0.739859	0.00048395
MRAS	6965.57	1.44991e-27					SCN7A	-1.79908	0.000500275
UHRF1BP1	1311.9	1.58833e-27					H2BC21	0.657363	0.000502342
CRYL1	783.487	1.64064e-27					HMGN5	0.714342	0.000503867
CYTOR	2617.77	1.68641e-27						-1.3696	0.000505886
GRAMD2B	2283.55	2.143e-27					MXRA5Y	-1.19235	0.000514819
NKILA	190.623	2.34369e-27					RGMA	-0.895912	0.000517728
KCNN2	61.0986	2.60276e-27					LRRK2	-0.68535	0.000521678
NBPF3	1115.44	2.62383e-27					LSM5	0.641418	0.000521846
RALA	12438.7	2.65609e-27					ACKR4	-0.816138	0.000522907
TNFAIP8L3	424.89	2.79918e-27					USP54	-0.600639	0.000526386
SLC17A9	812.739	2.91466e-27					MID1	-0.593659	0.000526867
PLXDC2	6998.59	3.25481e-27					TRAPPC6A	0.791936	0.000526867
MTHFR	1241.48	3.97662e-27					RASL10B	-0.626336	0.00053032
RHBDF1	2256.49	4.20012e-27					ADORA1	-1.40478	0.000537591
BMERB1	3550.77	4.23055e-27						1.25633	0.000543842
STIM2	1007.89	5.10844e-27					NFATC1	-0.765439	0.000546427
ACTC1	1296.77	5.67836e-27					RHOU	-0.994707	0.000547769
TSKU	2513.06	6.23005e-27						-0.7739	0.00054828
ANKH	3863.31	6.43082e-27					DACH1	-1.66352	0.000552749
PDCD6IP-DT	391.498	6.47938e-27					COQ8A	-0.62102	0.000569814
PDCD1LG2	1284.03	6.99306e-27					TNFRSF1B	-0.999095	0.000584491
RASAL2	2327.88	7.26294e-27					YY2	0.867584	0.000587061
EML5	178.857	7.31931e-27					PSMG4	0.731742	0.000588627
CDC14B	1224.33	9.01502e-27					AUH	-0.590794	0.000589374
WARS1	7013.67	9.05903e-27					DYRK2	-0.690366	0.000596833
MTHFD1L	3202.9	9.05903e-27					EFNB2	-0.672849	0.000599159
KCTD15	2331.2	9.37983e-27						0.706952	0.000608938
BRCA1	624.398	9.39752e-27					RALGAPA2	-0.69085	0.000628864
LEF1	276.609	9.53606e-27					OLFML1	-0.781529	0.000639975
PLEKHA4	1471.76	1.01976e-26					GRIK2	-0.824635	0.000640438
ZNF281	5254.99	1.02041e-26					MBOAT1	-0.717532	0.000654814
MIR1915HG	368.916	1.08873e-26					GEM	-0.585766	0.000656395
PDGFRL	556.653	1.10212e-26					GJA1	-0.593076	0.000663887
LMO4	4675.61	1.15521e-26					PSMC3IP	0.605399	0.000667334
KCNE4	716.97	1.17099e-26						2.10163	0.000667881
KCTD11	2360.3	1.25133e-26					SNN	-0.59031	0.000669614
FOXRED2	1044.75	1.61355e-26					PROX1	-1.68489	0.000680433
THBS2	37236	1.65605e-26						-1.30734	0.000694706
MME	59994.3	1.78603e-26					TXNRD1	0.653422	0.000746131
WDFY2	1508.18	1.91088e-26					SOX11	-0.678438	0.000746727
EMILIN3	308.922	2.01073e-26					RASGRF2	-0.783144	0.000756971
CTSK	161264	2.25732e-26					SDCBP2-AS1	1.06642	0.000757618
GLMP	3543.38	2.42548e-26					IDNK	1.09186	0.0007653
TK1	767.826	2.62013e-26					PRLR	-0.991299	0.00076591
CALHM5	1664.84	2.62752e-26					CCNJL	-0.916887	0.000775252
FAT3	227.847	2.70378e-26					SHC3	-0.594367	0.000799582
P2RX7	498.502	2.87518e-26					FAM171B	-0.586614	0.000815111
MATN3	212.993	2.92159e-26					SLC7A7	-0.951501	0.000824271
ELOVL6	1477.1	3.08617e-26					RBM26-AS1	1.02774	0.000841289
LINC01503	414.146	3.08617e-26					ARHGEF35	-0.762975	0.000844137
HIVEP1	2319.75	3.13222e-26					FXYD6	-1.14914	0.000845685
DNAJB5	1527.19	3.21133e-26					LEFTY2	-1.47707	0.000852612
NTN1	810.856	3.22232e-26					ASPN	-1.61261	0.000882543
EYA1	239.051	3.38454e-26					APOC1	-0.827775	0.000890445
CORO1B	5529.82	3.47697e-26					RHOJ	-0.61659	0.000903321
FNDC10	692.034	3.53597e-26					OLMALINC	0.736257	0.000903321
LIMD1	793.149	4.10377e-26					TMEM131L	-0.651929	0.000923427
KCNN4	74.2121	4.1361e-26					ANGPT1	-0.62969	0.000925956
DNAJB4	2191.14	4.20504e-26					RFTN2	-0.607533	0.000928698
EVI2B	59.4614	4.50554e-26					HSPE1	0.588789	0.000942743
MCM2	2097.77	4.5241e-26					C2orf88	-0.990787	0.000947084
RILPL2	701.035	4.84932e-26					PREX1	-0.707093	0.000950041
FYCO1	4643.21	5.41525e-26					MAMDC4	0.905306	0.000955437
APBA2	1356.8	5.52277e-26					DIO2	-0.698812	0.000976306
ITGA1	2326.68	6.17413e-26					SHC2	-0.869924	0.000979435
NRROS	150.805	6.63266e-26					NMRAL2P	0.93219	0.000979435
DHFR	1569.74	7.10807e-26					CHRD	-0.777543	0.000983231
EMILIN2	4480.67	7.36792e-26					C1QTNF3	-1.28411	0.00099009
SORBS2	162.304	7.67312e-26					STAP2	-1.25133	0.00100152
PCNA	2810.81	7.777e-26					BFSP1	0.755781	0.00102164
BICD1	1412.15	8.94835e-26					RCBTB2	-0.695084	0.00103026
EPB41L2	3279.35	9.67341e-26					ZBTB12	-0.680537	0.00103335
PRPS1	2999.83	1.05636e-25					ACACB	-0.807351	0.00103335
TSPYL4	1672.26	1.06989e-25					DYSF	-1.05801	0.00105458
HS6ST1	1360.56	1.12574e-25					DNMT3B	-0.778735	0.00106722
IFRD1	3336.3	1.13333e-25						0.646249	0.00109072
PRR15	292.818	1.1453e-25					CAMK4	-0.762405	0.00115914
VASP	5236.63	1.16591e-25					PLN	-1.06949	0.00119591
PEG10	1516.66	1.20084e-25						-1.65137	0.0012002
PCYT2	4176.14	1.26075e-25					NKD1	-1.54907	0.00120326
GPD2	1433.73	1.37152e-25					BCL7A	-0.663112	0.00121021
TFAP2C	584.659	1.58104e-25					APCDD1L-DT	0.773609	0.00123956
BCAT1	6263.54	1.58868e-25					PHLPP1	-0.652129	0.00126062
CHST11	817.734	1.59535e-25					PLAAT3	-0.687308	0.00126239
MAP3K4	2251.37	1.88034e-25					PRDM6	-0.730894	0.00126298
LMNB1	1030.28	2.36843e-25					CHDH	-0.783921	0.00128339
LRRC20	319.936	2.74426e-25					EGR3	-1.09425	0.00128391
	108.008	2.87498e-25					ELAC1	0.643488	0.0012844
ITGB1	169962	3.16318e-25					COL8A1	-0.656925	0.00128931
CASP4LP	58.545	3.36252e-25					FLRT3	-1.12999	0.00128974
PHACTR1	343.872	3.48446e-25					CXADR	-1.64022	0.00129119
KRT80	159.23	3.80448e-25					THRB	-0.641734	0.00129119
CLSPN	706.279	3.8427e-25					DEPTOR	-1.21729	0.00129119
C17orf107	278.283	4.1175e-25					NEGR1	-0.656212	0.00129955
ITPRIP	5083.02	4.26e-25					MAP2K6	-1.05772	0.00129977
ATP6V0A2	2154.09	4.40508e-25					SPRY1	-1.19391	0.00130046
MCM4	3377.17	4.40508e-25					PSG2	1.17676	0.0013009
ERFL	65.0452	5.52765e-25					SYDE2	-0.673044	0.00130999
PLEKHG3	402.619	5.64836e-25					TRIM62	-0.74719	0.00131424
MPP4	136.407	6.10805e-25					BCORL1	-0.623729	0.00136783
SCN1B	733.507	6.44768e-25					LETMD1	0.588825	0.00138199
GOLT1B	2966.44	6.52311e-25					AFF3	-0.854778	0.00138921
GRIA4	94.0081	6.81803e-25					TRIM46	-0.876406	0.00139581
COPG1	9872.17	6.85967e-25					SAMD5	-0.833103	0.00140273
NREP	7247	7.05859e-25					MAD2L1	0.635707	0.00141958
SMAD3	1537.42	9.76548e-25					LRIG3	-0.7243	0.00143285
TMEM106C	1378.99	1.15139e-24					SYT12	-1.60548	0.00144239
STAMBPL1	310.336	1.19758e-24					NUF2	0.775055	0.00144436
NT5DC1	723.581	1.30927e-24					DNMT3A	-0.598542	0.00145277
PAMR1	6461.54	1.35254e-24					NDUFAF2	0.618183	0.00147736
DES	803.588	1.445e-24					PCDHGB2	-0.654004	0.00149308
SMCO4	431.432	1.44853e-24					OR2A9P	-1.12835	0.00150565
PPP1R14A	161.306	1.48213e-24					HUNK	-1.05051	0.00151814
PSMB8	1025.99	1.66484e-24					GGT5	-1.05513	0.00153483
LY6E-DT	92.1047	1.73595e-24					RIMS2	-1.50158	0.00153562
C2CD3	1141.08	1.83162e-24					FAT3	-0.839881	0.00154253
CCDC85B	5748.92	1.95534e-24					TENT5B	-1.33057	0.00155994
APOL3	114.946	2.20165e-24						-1.47319	0.00156124
TPX2	1375.9	2.21841e-24					ARHGEF5	-0.717782	0.00157139
PPP1R12A	5551.62	2.29026e-24					PRICKLE1	-0.623608	0.00157943
UGDH	5573.49	2.36248e-24					IFI30	-0.986857	0.00159013
DDIT4L	120.535	2.36715e-24					GYG2	-1.18979	0.00161503
CAPN5	1100.54	2.65406e-24					SCX	-0.943162	0.00161503
FOXP1	2722.09	2.94808e-24					DMAC2L	0.772836	0.00162304
NPTX1	618.241	2.95693e-24					LINC01943	1.1878	0.00168039
PRKCE	558.833	3.19448e-24					CLSTN3	-0.639572	0.0016869
CARD16	136.288	3.25716e-24					ZNF300	-0.639854	0.00177012
PYROXD2	191.632	3.40269e-24					GRAMD1B	-0.681642	0.00179102
	90.0561	3.74781e-24					SH3BP1	-0.714081	0.00181297
OSBPL9	4077	3.76565e-24					SLC49A3	-0.732609	0.00181334
SCARA3	4551.38	3.85182e-24					PPP3CB-AS1	0.722177	0.00182223
ALDH3B1	1791.36	4.30842e-24					PURG	-1.14112	0.00187538
BTBD2	4392.31	4.38204e-24					RAB7B	-1.06543	0.00188111
ADAMTSL4	612.845	4.58019e-24					HIF3A	-1.78837	0.00188111
LIMS4	207.397	5.43461e-24					TRPC6	-1.0054	0.00191464
	96.4796	5.62768e-24					GAS6-DT	0.727179	0.0019211
TAF13	2203.44	6.26923e-24					CCDC122	0.673623	0.00193426
	1342.58	6.63518e-24					ARHGAP45	0.738319	0.0019588
TOB1	1366.83	7.02765e-24					PLA2G4B	-1.7582	0.00203771
DCBLD1	3654.68	7.07266e-24					GPRC5A	-0.993437	0.00205884
GSTM2	498.184	7.11107e-24					SELENOP	-0.816412	0.00205884
MEGF6	5907.04	7.52281e-24					PLGRKT	0.642892	0.00212371
KIF11	884.634	8.25452e-24					COL4A4	-0.682575	0.00214266
MTMR2	2856.72	8.42548e-24					AKAP1-DT	1.50261	0.00214266
CDC42EP2	638.766	8.55997e-24					MAILR	1.01279	0.00215612
PRXL2A	4804.04	9.06427e-24					TNFRSF21	-0.699621	0.00216073
EPAS1	11087.7	9.67835e-24					CALML4	1.48629	0.00216259
	64.5568	1.05426e-23					CCDC126	-0.613076	0.00216553
SRM	3788.59	1.08724e-23					LRRC75A	-1.05468	0.00216553
ZNF581	527.736	1.18258e-23					PTTG1	0.762669	0.00219397
TMSB4X	35599.5	1.34702e-23					LAMC2	0.940968	0.0022019
TRMT9B	950.98	1.39766e-23					LRRC17	-0.914946	0.00221396
CLIC4	35640.2	1.39766e-23					FZD3	-0.862758	0.00223904
VDR	4939.06	1.39766e-23					ITPR1	-0.813479	0.00227192
NPC2	12184.3	1.60619e-23					PNMA6A	-0.618317	0.00229964
ACTB	170184	1.64134e-23						1.47651	0.0023115
ABCA6	342.613	1.6422e-23					PAK3	-0.916617	0.00235209
LIF-AS2	49.2061	1.68281e-23					FOXL1	-0.629965	0.00236442
ZYX	16499.6	1.68553e-23					ANK1	-1.0583	0.0023761
YRDC	621.108	1.70447e-23					CDON	-0.587009	0.0024384
SEC13	7689.87	1.7304e-23					RASA4B	-0.702429	0.00246219
GALNT16	1790.76	1.76826e-23					LINC00654	-0.590082	0.00246219
TFPI2	4574.49	1.78064e-23					RNF144A	-0.594491	0.00247393
TSPAN10	422.15	1.95634e-23					ENC1	-0.587719	0.00252024
SGCE	3088.96	1.97679e-23					CBX2	-0.89548	0.00252795
LUM	57115.4	2.05664e-23					MAN1C1	-0.697652	0.00253818
OSBPL1A	3282.94	2.10976e-23					ZNF704	-0.981598	0.00254372
GAMT	878.671	2.21123e-23					LRRC49	-0.703301	0.00254508
LMO2	63.5491	2.23526e-23					KIAA1671	-0.843692	0.00254602
PRDM6	176.26	2.24951e-23					NECTIN1	-0.63971	0.00256822
SRXN1	6051.74	2.36157e-23					DNAJA4	-0.66852	0.00258238
LTA4H	2282.32	2.54452e-23					OMG	-1.4559	0.00258238
FGF13	146.158	2.74482e-23					ARHGAP42	-0.812993	0.00259327
PKD1L2	79.8469	2.75225e-23					VAV3	-0.873745	0.00259615
LPIN1	5163.04	2.79697e-23					GALM	-0.624572	0.00269457
ARHGAP12	2301.92	2.89121e-23					KCNMB2	-1.69575	0.00271358
NRCAM	212.111	2.89856e-23					ZNF713	-0.967289	0.00280939
RAB7B	177.647	3.28378e-23					NEDD9	-0.629166	0.00284629
TYSND1	349.978	3.28912e-23						1.27103	0.00284629
AARS1	9577.87	3.60465e-23					BCAS1	-1.3935	0.00285183
IL17D	457.848	3.64403e-23					FAM180A	-0.671888	0.00285409
CREB3L1	8545.04	3.84356e-23					PTHLH	-0.681285	0.00287275
PLA2R1	2790.04	4.09475e-23					BEND5	-1.40781	0.00287347
TNFSF12	808.309	4.13336e-23					TBXA2R	-1.21856	0.00288382
SLC43A3	1150.68	4.14676e-23					SCN5A	-1.26548	0.00289398
FRZB	708.365	4.39814e-23					PCSK1	-1.30666	0.00291048
PRC1	1720.22	4.60303e-23					KCND2	-1.66155	0.00291048
TIMP1	38457.5	4.60832e-23					AXIN2	-0.699339	0.00293181
TRIM2	2545.46	4.65352e-23					RAB27B	-1.08285	0.00293842
AHNAK2	9140.76	4.97131e-23					SNCAIP	-0.647137	0.00295032
CEMIP2	4865.33	5.1806e-23					FGFR2	-1.23782	0.00296641
TMEM167A	5893.68	6.2563e-23					KIAA0513	-0.628379	0.00297827
ST6GALNAC6	4133.92	6.28012e-23					FAM117A	-0.741077	0.00301769
ASAH1	10167.6	6.73606e-23					RUBCNL	-0.982375	0.00304372
OXTR	4721.29	7.00823e-23					GLCCI1	-0.643731	0.0030556
LEFTY2	37.8629	7.26324e-23					MINAR1	-0.739653	0.00306708
PRG4	66.9204	7.26771e-23					TRPV4	-1.00083	0.00310983
EVA1B	6401.23	7.4349e-23					FAM104B	0.615101	0.00311156
OAS3	584.706	8.17915e-23					HES6	0.749836	0.00314905
MGP	351.064	8.7279e-23					GPR162	-1.17848	0.00315176
BPGM	1071.75	8.78234e-23					RASGRP1	-1.45236	0.00328197
RAB3B	5841.96	9.07961e-23					STARD8	-0.907935	0.00331958
RGS2	353.981	9.49124e-23					AKR1C2	0.749531	0.00333379
TUBA1A	29546.8	9.66087e-23					SEMA3D	-0.676607	0.00336609
XAF1	1743.56	1.02063e-22					ZNF789	0.690752	0.00336778
GALNT5	908.878	1.05201e-22					HAPLN3	-0.778466	0.00339465
MTMR4	1116.63	1.1752e-22					DLGAP1-AS2	0.665035	0.00342897
TCF19	812.144	1.45006e-22					KCNJ2	-0.826321	0.00343787
NRP2	3761.45	1.54593e-22						-0.797283	0.00344465
UBE2J1	5648.72	1.6623e-22						-0.692197	0.00345002
SERTAD1	1167.81	1.77447e-22					CDK15	-0.978592	0.00350014
SHMT2	10585.2	1.7891e-22					CPXM1	-0.716366	0.00353646
AHNAK	50812.8	1.81881e-22					BMP4	-0.878608	0.00356365
DLC1	11263.4	1.85663e-22					CMPK2	-1.00233	0.00357372
GOLIM4	8843.7	2.00796e-22					ADGRL1-AS1	0.691515	0.00357372
SYT14	1543.31	2.02889e-22						-0.812561	0.00359924
HEXB	11604.2	2.07769e-22					NFATC2	-1.30888	0.00359924
SPON1	349.053	2.46159e-22					IRX6	-1.22659	0.00359924
SAMHD1	1063.98	2.69635e-22					PXYLP1	-0.614418	0.00360376
ITGBL1	13750.2	2.89622e-22					RNF39	1.1258	0.00362363
IFI16	6889.44	3.17088e-22					SLCO2A1	-1.25192	0.00366093
EDA2R	891.346	3.34285e-22					SYTL5	-1.3537	0.0036899
TGFB1	12024.9	3.55977e-22					PIGZ	0.75417	0.00370386
COL6A1	193772	3.62488e-22					GPR199P	1.18112	0.00374874
PDCD4	3021.51	3.6259e-22					EGLN3	-1.18224	0.00378178
MSTO1	1582.58	3.87448e-22					AK7	1.10368	0.0038237
SRA1	1346.36	4.03952e-22					DEPDC1	0.598524	0.00386318
SLFNL1	53.2359	4.05462e-22					SLC24A3	-0.730269	0.0038845
FOXP4	1079.14	4.67362e-22					SLC15A3	-0.806904	0.00389363
GAS1	4972.6	5.04188e-22					FAM78A	-1.17281	0.00392052
TRPC6	240.909	5.27834e-22					SPTLC3	-1.19086	0.00392052
PHOSPHO1	44.1595	5.51224e-22					KIF4A	0.588135	0.00397271
KIFC1	707.952	5.65927e-22					MPP4	0.714249	0.00401005
SYVN1	1786.65	5.69593e-22					HMMR	0.780753	0.00402552
ADH1B	408.646	5.69825e-22					AKR1C1	1.34755	0.00409457
CELSR1	506.866	5.69825e-22					RDH5	0.948189	0.00409457
MAN1A1	4584.07	5.83112e-22					ERG	-1.04242	0.00409506
EPRS1	11949.3	5.97528e-22					ZFHX2	-0.730374	0.00410047
COL6A3	361527	6.49598e-22					RDH10	-0.734936	0.00418385
TPM1-AS	191.285	6.56052e-22					AKAP6	-1.0486	0.00418385
CROCC	3551.42	6.78116e-22					DUSP4	-0.673619	0.004204
FLNC	23311.4	6.86803e-22					KCNB1	-1.73569	0.00425355
ANXA4	8448.19	7.23316e-22					ANKRD35	-0.872754	0.00431978
ABHD5	1561.04	7.25075e-22						1.08118	0.00436825
CENPU	644.168	7.28423e-22						-0.835607	0.0043826
KREMEN1	1603.14	7.3324e-22					GUCY1A1	-1.57815	0.00439964
FAM177A1	2868.41	7.96928e-22					DUSP2	-0.85928	0.00443974
KIF3C	2992.14	7.98589e-22					GSAP	0.781288	0.00453639
STS	2161.14	8.13106e-22					SFRP4	-1.03733	0.00462595
EIF4B	25510.1	8.18644e-22					KCNS1	-1.12433	0.00462925
CTHRC1	17599.3	8.22641e-22					CNTN4	-0.975809	0.00464394
NAP1L3	368.767	9.06719e-22						-1.5274	0.00468139
ENPEP	222.642	9.65585e-22					TNFRSF19	-0.689846	0.0047061
MMP15	1409.89	9.80682e-22					ACVR2B	-0.726102	0.00472079
	560.625	1.07663e-21					IGFBP5	-0.599078	0.0047387
PKMYT1	353.631	1.07675e-21					TMEM26	-1.39713	0.00474166
LINC00578	271.209	1.14219e-21						-0.778662	0.00479654
MLXIP	4486.15	1.14674e-21					SRP14-DT	1.03163	0.00480465
HSPA1A	6822.31	1.15197e-21						-1.27769	0.00480774
SLC16A2	5982.92	1.15207e-21					HIVEP3	-0.699506	0.0048288
ANO1	113.148	1.20102e-21					CHRM5	1.44801	0.00490564
FGF10	216.626	1.21836e-21					THAP7-AS1	0.604301	0.00491782
BDKRB2	1063.11	1.22349e-21					LINC02709	0.663373	0.0049192
NUSAP1	753.241	1.27101e-21					CHRM2	-1.14155	0.00492902
ACSS2	1753.15	1.30213e-21					B3GALT5	-1.27928	0.00501571
CMIP	1426.38	1.32565e-21					ECM2	-0.644264	0.00501571
MKI67	2115.76	1.33423e-21					FES	-0.735929	0.00502295
SNX30	4136.34	1.4377e-21					AKAP5	-1.05336	0.00507517
PERP	5669.12	1.4377e-21					TNFSF4	-0.781448	0.00512723
CHRM2	119.277	1.5198e-21					PNMA2	-0.775688	0.0051729
RHOB	8921.29	1.64965e-21					MX2	-0.88394	0.00521013
PLIN2	3574.55	1.7461e-21						1.43563	0.00526147
TES	5900.79	1.82461e-21					CCDC28B	-0.772789	0.00527728
C2orf27A	653.729	2.02842e-21					PCDHB2	-0.820232	0.00563066
FGFRL1	2145.71	2.07403e-21					IGF2BP1	-0.702593	0.00563066
RIC1	3222.2	2.36523e-21					GP1BB	-0.747639	0.00568697
PCBD1	861.199	2.55076e-21					KBTBD11	-0.605234	0.00568697
RMI2	254.97	2.6474e-21					INTS6-AS1	1.28448	0.00574895
SLC6A15	474.089	2.75626e-21					SYPL2	-0.717846	0.00578243
PDGFC	6799.14	2.93716e-21					KCND1	-0.89803	0.00581652
MAST2	4758.03	2.99655e-21					ETNK2	-0.758858	0.00587987
PARP10	484.606	3.02614e-21					TSPAN18	-0.83027	0.00597091
PARP1	4535.21	3.06811e-21					CILP	-0.673386	0.00605628
CEP55	1016.75	3.09783e-21					NUDT6	0.707499	0.00614186
CSRP2	3186.08	3.24973e-21					DLL4	-1.23499	0.00617354
JDP2	6142.33	3.26013e-21					PIANP	-0.801012	0.00623896
PPME1	3915.52	3.3152e-21					TLR4	-0.628741	0.00631466
AMDHD2	2649.21	3.63722e-21					FAM117B	-0.642321	0.00631466
CPT1A	2402.19	3.72888e-21					EYA1	-0.743626	0.00641508
DKK3	51920.7	3.8456e-21						0.737168	0.00643058
DSE	6798.28	3.94797e-21					WNT2	-0.732755	0.00644923
SCIN	207.597	3.9574e-21					PCDH19	-1.14961	0.00662723
SFRP2	1440.33	4.26085e-21						0.880759	0.00666604
CDON	334.311	4.59104e-21					PC	-0.739368	0.00673726
CYB5A	791.159	4.77261e-21					ELOA-AS1	0.9484	0.00677581
FLOT2	2530.03	4.81749e-21					NDRG2	-0.811976	0.00692104
LINC02185	36.7541	5.41809e-21						-0.678726	0.00698084
PTPRN	1536.81	5.41809e-21					EXPH5	-0.884817	0.00698541
CNTN1	355.094	5.59037e-21					HVCN1	-1.03561	0.00708176
NUAK2	286.515	5.71772e-21					DDR1	-0.628717	0.00711365
ARHGEF3	323.928	5.76278e-21					IL31RA	-1.51707	0.00715356
PPFIA1	4961.48	6.28165e-21					SCUBE3	-0.839789	0.00721269
ADAM15	2263.6	6.57284e-21					ABCA6	-0.692709	0.00727058
TMEM120A	1205.59	6.81521e-21					TINCR	-1.29448	0.00736118
PRXL2C	1292.52	7.03913e-21					NCAM1	-0.718371	0.00741024
IDH1	4577.15	7.17074e-21					APTR	0.693846	0.0074988
NPTN	8530.68	7.7294e-21					RBMS3-AS3	1.35158	0.00752988
FADS2	28100.4	7.74109e-21					KCNK9	-0.823387	0.00755207
DENND1B	418.909	8.11915e-21					SLC38A11	-1.35486	0.00768011
HSPA12B	119.504	8.16884e-21						-1.22746	0.00769993
UNC5B	9071.18	8.29959e-21					SRRM3	-0.899725	0.00769993
ADGRE5	2157.28	9.20448e-21					ADCY2	-0.838912	0.00769993
SEMA3F	731.403	9.2134e-21					SHOX2	-0.634499	0.0077412
GRB10	3189.79	9.2134e-21					ABCG1	-1.21871	0.00788319
DCLK1	466.325	9.9877e-21					SEC31B	1.0943	0.00798088
TACC2	514.224	1.0474e-20					LINC00886	0.936458	0.00811517
CYP7B1	413.141	1.13013e-20					ACYP1	0.868523	0.00818289
ADAMTS7P4	38.7532	1.20674e-20					IRAG1	-0.82181	0.0081998
CRIM1	17309.4	1.32572e-20					GPRC5C	-0.914106	0.00838252
NRBF2	2260.27	1.48771e-20					PCDHB13	-1.02	0.00861767
ARHGAP29	4840.99	1.48972e-20					ACTRT3	-0.7309	0.00863624
GLI3	1183.58	1.51006e-20					PGLS-DT	0.702184	0.00865158
CRY1	1056.25	1.51962e-20					PLPP4	-0.6562	0.00866492
PRICKLE1	689.19	1.60288e-20					NEK2	0.675587	0.00866492
ACKR3	2262.03	1.6441e-20					AJM1	0.64569	0.00879878
DUSP6	2571.82	1.65136e-20					ADTRP	0.882096	0.00887875
FAM171B	811.465	1.67223e-20					PDPN	-0.622604	0.00890729
CAVIN1	86747	1.68806e-20					STRA6	-0.59471	0.00897235
NAV1	7190.94	1.74991e-20					C1QTNF2	-0.803667	0.00902622
PSME1	1759.69	1.76343e-20					EBF3	-0.602551	0.00909712
AHCYL1	8176.83	1.86143e-20					LNCTAM34A	0.922902	0.00915941
TFAP4	382.678	1.86513e-20					LONRF3	-1.27232	0.00925005
APCDD1L-DT	225.488	1.89787e-20					TCF7	-1.02425	0.00929228
GINS4	353.321	1.92519e-20					CPEB4	-0.598616	0.00945207
TSPAN9	1909.88	1.9823e-20					ARHGEF34P	-0.696966	0.00955864
HGF	72.9137	2.11408e-20					ANO4	-0.923673	0.00955981
FRMD5	390.977	2.16561e-20					TENT5A	-0.704339	0.00957564
RSRC1	1251.28	2.34969e-20						0.681445	0.00959148
SLC33A1	2587.63	2.43126e-20					ISM1	-1.27525	0.00978737
TLL2	117.888	2.49697e-20					APBB1IP	-0.63075	0.0098948
CYGB	824.094	2.59841e-20					MT1X	0.645791	0.0101143
CCN2	132488	2.89646e-20						1.14305	0.0102386
TMEM97	1834.74	3.00418e-20					PIK3R3	-0.796858	0.010405
HSPA5	33903.7	3.76939e-20					ZBTB20	-0.691287	0.0104563
ANKRD35	174.415	3.86582e-20					ZNF843	0.883351	0.0106512
MYO3B	45.7119	4.15968e-20					PPM1E	-1.32437	0.0109457
TOR4A	1807.78	4.4918e-20					EN1	-1.06568	0.0111183
DKK1	7717.85	4.59861e-20					ATP6V1FNB	0.958019	0.0111291
LINC00643	46.2307	4.6567e-20					HSD17B14	-0.623571	0.0112007
	1637.06	4.68156e-20					CNKSR2	-1.20576	0.0112752
NLRP1	1094.68	4.69938e-20					COL11A2	1.13603	0.0116517
EIF3J	4631.6	4.95053e-20					PREX2	-0.700382	0.0117233
GPR183	45.274	4.95505e-20					ARHGAP28	-0.84793	0.0120933
CDC42EP4	1174.37	5.2201e-20					ST6GAL1	-0.745531	0.0121281
FKBP14	3112.57	5.7288e-20					HERC6	-0.852261	0.0121427
MAGED1	9453.38	5.74721e-20						0.775785	0.0123012
DNALI1	150.434	6.5978e-20						1.14131	0.0124006
SMIM13	1552.19	6.87313e-20					LINC00472	-0.730654	0.0124118
FHL2	4491.17	8.22273e-20					QRICH2	0.638233	0.012684
PBK	423.829	8.30322e-20					VASH2	-1.27773	0.0127158
ADGRL4	712.734	8.54199e-20					XPNPEP2	-0.776605	0.0130449
MED8	1610.9	1.06063e-19					RGS17	-0.595263	0.0131052
SORCS2	319.432	1.12479e-19					VWA5A	-0.738191	0.0132331
TUBE1	906.824	1.17459e-19					B3GALT5-AS1	-0.81167	0.0132344
PPP1CC	4194.96	1.17689e-19					B3GNT8	-0.644149	0.0132415
ARF4	15017	1.1802e-19					RADIL	-0.750359	0.0133618
RAPGEF6	1998.63	1.25549e-19						0.884119	0.0134547
CLEC2B	474.262	1.28758e-19					AFAP1-AS1	-1.13469	0.0134605
STXBP6	239.743	1.35838e-19					SARDH	-1.09606	0.0135109
IGSF3	1121.76	1.36289e-19					LUZP2	-1.21277	0.0135417
YWHAG	10501.7	1.38133e-19					CRISPLD1	-0.989261	0.0137703
GDNF	977.82	1.56384e-19					PIMREG	0.647671	0.0138448
PIK3R3	323.39	1.63989e-19					PROB1	-0.704207	0.0138448
UBAP2	2000.14	1.7411e-19					DRP2	-1.10297	0.0140597
AQP3	72.5868	1.78292e-19					BEX2	-0.966095	0.0142341
HFE	581.561	1.78292e-19					HSD17B6	-0.636546	0.0143456
GK	1233.45	1.83916e-19					BRINP1	-0.613576	0.0143502
IRF2	740.995	1.89817e-19					LUCAT1	1.24018	0.0144216
FBXL22	156.354	1.89995e-19					SRD5A2	-0.824005	0.0145478
IL7R	1024.55	1.9044e-19					ZNF571-AS1	0.82384	0.0145835
CDC42EP1	3810.77	2.01475e-19					SH3BP5-AS1	-0.735168	0.0146218
ABCC1	4848.06	2.04564e-19					FAM167A	-0.661072	0.0146632
CEP250	1621.23	2.14488e-19					RGS4	-1.03066	0.0146632
TNFRSF1B	181.055	2.38657e-19					PNPLA7	-0.7247	0.0147775
ADAM22	95.9522	2.55146e-19					IL27RA	-0.691	0.0147801
CTDSPL	1897.09	2.595e-19					SRGAP3	0.867131	0.0147881
EPHB6	388.616	2.72043e-19					NOG	-0.740567	0.0148578
MSC-AS1	1819.58	3.0656e-19						-0.768503	0.0148578
KIRREL3	477.786	3.06708e-19						0.756488	0.0149397
EIF5	12978.7	3.10513e-19					PDZD2	-0.943914	0.0149673
ST3GAL1	5019.8	3.21417e-19					RND2	-0.828299	0.0150499
KANK4	2012.12	3.28067e-19					NT5M	0.663727	0.0154666
ITGAV	22016.7	3.32097e-19					RTCA-AS1	0.880768	0.0155715
CLEC11A	5161.06	3.3553e-19					IDI2-AS1	-0.746022	0.0155715
IGBP1	2011.4	3.40334e-19					CELSR2	-0.879274	0.0155715
FAM156A	784.687	3.45833e-19					SLC40A1	-0.928273	0.0157029
PAM	20081.2	3.55367e-19					PDK3	-0.612366	0.0157453
PHKG1	59.6247	3.66794e-19					MIR210HG	0.865758	0.0159073
DACH1	93.4741	3.94056e-19					IL1RN	-0.943602	0.015919
ARMCX1	2290.44	3.94811e-19					KIF17	-0.702	0.0159534
TMEM268	1036.38	4.10741e-19					NCK1-DT	0.952662	0.0159912
MRTFB	741.127	4.16826e-19						0.759285	0.0161089
NLGN4X	163.143	4.18224e-19					GUCY1B1	-0.873617	0.0161844
SERPINH1	49506.2	4.29929e-19					IL33	1.10212	0.0161951
ASF1B	353.168	4.31469e-19						0.81704	0.0161951
VAMP5	539.924	4.44362e-19						-0.651749	0.0161951
PCOLCE2	329.509	4.46057e-19					COMMD3-BMI1	0.865648	0.0162075
CD274	296.208	4.84216e-19						-0.675737	0.0162147
BDH1	170.026	4.8598e-19					TMEM86A	-0.85111	0.0162219
OSBPL10	1141.18	5.15304e-19					WNT11	-1.2436	0.0162219
ACTG1	157826	5.16531e-19					MDFI	-0.757925	0.0163635
SLCO2A1	59.2326	5.43529e-19						1.03652	0.0164745
DACT1	3702.39	5.78841e-19					SESN3	-0.753134	0.0167381
CLIC3	176.739	5.84882e-19					GCH1	-1.08348	0.0167828
CPNE3	3632.93	5.96701e-19					ATP1A1-AS1	0.850033	0.0168011
SREBF1	6128.27	5.99598e-19					ABAT	-0.608001	0.0169032
TRAF5	1196.34	6.0251e-19						0.998092	0.0169204
ACOX2	266.707	6.17982e-19					ITGA10	-0.779563	0.0169265
SNCA	337.222	6.31672e-19					RCAN2	-1.1024	0.0170572
SPDL1	1897.46	6.32347e-19					COLGALT2	-0.84143	0.0172567
OPCML	107.99	6.40783e-19						0.6963	0.0173581
LIMK2	1239.99	6.53356e-19						-0.63128	0.0174349
SORT1	3229.14	6.62099e-19					PPARGC1B	-0.725904	0.0176874
AP2M1	22745.5	6.84924e-19					TMTC2	-0.597077	0.0176874
PDE5A	804.039	6.98682e-19						-0.744136	0.0177387
KIF15	269.515	7.59335e-19					IRF7	-0.631332	0.017793
GNG11	6078.05	7.65812e-19					ALX3	-0.627468	0.0179009
TSHZ1	3380.82	7.84265e-19					PEX11G	0.715901	0.0180112
CYB561	671.449	8.03972e-19					EDNRB	-1.21952	0.018092
RBL1	585.155	8.21909e-19					LAMP3	-0.996022	0.0181056
PHTF2	3346.96	8.33384e-19					PLCXD3	-0.936931	0.0181894
OLFM2	2832.19	8.66417e-19					NAT8L	-1.19572	0.0182209
DNAJB6	8101.11	9.00636e-19						-1.11639	0.0182348
PRDM8	252.517	9.39119e-19					PER2	-0.62369	0.0182711
CRTAP	19353.4	9.66206e-19					DLGAP5	0.591875	0.0184421
NFIA	180.918	1.078e-18					BAMBI	-0.653067	0.018475
SUSD6	1449.66	1.17901e-18					SNAI3	1.02329	0.0187355
ERCC2	1695.91	1.184e-18					C10orf143	0.659455	0.0187888
AKR1B1	4246.51	1.18407e-18					RGN	-0.9932	0.0189917
EPG5	3583	1.27331e-18					IGFBPL1	-0.913292	0.0190036
MAN1C1	392.245	1.3299e-18					SYNPO	-0.639852	0.019039
SMIM10	296.166	1.38345e-18					EMC1-AS1	0.96172	0.0192797
CDC42SE1	2987.55	1.41296e-18					GSEC	0.885341	0.0194081
TDG	1441	1.42152e-18					NMNAT2	0.912307	0.0195677
METTL7A	419.169	1.54368e-18					SPEF2	0.594442	0.0196654
MOV10	918.129	1.6105e-18					TNFRSF25	-0.900449	0.0197109
CDT1	550.463	1.67019e-18					DENND2A	-0.641721	0.01979
CAMK2N1	4725.84	1.72537e-18					MAGEL2	-1.02084	0.0198167
SNX8	3821.52	1.78888e-18					PCDHB10	-0.66556	0.0198982
TJP2	446.64	1.81893e-18					RHCE	1.33222	0.0199084
LMO7	17462.3	1.84373e-18					ANOS1	-0.675864	0.0199775
PPP2R5A	1455.36	2.01755e-18					STON2	-1.11355	0.0200093
MREG	226.334	2.02383e-18					PIK3C2B	-0.681657	0.0201782
PTPN21	5051.79	2.0313e-18					INHBB	-1.27555	0.0202345
GGA2	1725.54	2.0674e-18					CORO2B	-0.589134	0.0206253
TMEM119	6173.43	2.0674e-18						-0.921389	0.020924
KIF20B	877.333	2.12044e-18					MTMR7	0.746755	0.0209291
HSPA1B	3778.65	2.20081e-18					STK33	-0.709774	0.021064
DIXDC1	2545.08	2.37091e-18					DGCR6	-1.17628	0.0212612
SLC12A9	836.364	2.45267e-18						1.2153	0.0215865
PCLAF	386.5	2.57144e-18					RPAP3-DT	1.22158	0.0217195
CENPI	289.82	2.6328e-18					ALDH5A1	-0.855696	0.0217741
RNF227	970.294	2.74226e-18					ANKRD34A	-0.756614	0.0226664
CACYBP	2459.04	2.76494e-18					ALX4	-0.809119	0.022934
BIRC5	739.457	2.82907e-18					SLC37A1	-0.776501	0.0229907
FRY	1343.42	2.84859e-18						1.35191	0.0235236
DCXR	409.068	2.92495e-18					ARHGAP44	-0.986737	0.0237113
SPATA13	1577.48	2.94064e-18					L1TD1	-0.790832	0.0239602
RCN3	17519.9	2.94555e-18					CHKB-DT	0.923379	0.0244911
PKN3	219.906	3.12852e-18					RNF208	-0.878086	0.0244911
MMP1	79697.6	3.1582e-18					C8orf34	-0.616424	0.0246279
NOP53	9996.47	3.1582e-18					DISC1	-0.714838	0.0246916
YKT6	8472.2	3.21222e-18					PCDHGA2	-0.602136	0.0247005
FAM20A	418.637	3.33687e-18					NTRK2	-0.887424	0.0247697
GSTM4	491.149	3.46623e-18						-0.894736	0.0248361
TRIM32	2049.5	3.5861e-18						1.1556	0.0251422
CDR2	2713.8	3.61783e-18					DERL3	-1.07436	0.0257249
OBSCN	515.042	3.69217e-18					NUDT4P2	-0.671779	0.0259283
GALM	277.135	3.76047e-18					FLVCR1-DT	0.789055	0.0261462
RASA1	3830.8	3.82045e-18					OTUB2	-0.83436	0.0262656
GDF11	1705.11	4.1976e-18						-1.04703	0.02632
PRR16	1154.3	4.27021e-18					RAB33A	-0.610276	0.0266149
ZEB1	12115.1	4.45991e-18					SLC16A6	-0.788683	0.026624
TBX18	1575.65	4.65103e-18					FMO4	-0.650391	0.0266963
IQGAP3	511.401	4.74782e-18						0.907192	0.0269069
C11orf24	3164.29	4.92046e-18					PCDHGA3	-0.671189	0.0269636
EFNB1	1048.15	5.01889e-18					TXN	0.806479	0.0272642
ARPC5	11559.1	5.72243e-18						1.12911	0.0274721
ANXA5	85491.3	5.83034e-18					COL24A1	-0.678121	0.0276678
RAB38	73.0286	6.16184e-18					CENPA	0.66413	0.0277311
KDELR2	13932.1	6.29305e-18					NCALD	-0.97305	0.0277528
NKIRAS2	1987.72	6.39078e-18					SHC4	-1.2273	0.027812
SVIL	5652.4	6.41213e-18					FOXD4	1.14741	0.0280989
ROS1	54.7561	6.4584e-18					FRMD4B	-1.26323	0.0282628
SCN9A	334.024	6.56891e-18					KCNAB3	-0.66763	0.0284122
CSDC2	1577.5	6.76095e-18					CORO2A	-0.903823	0.0288536
TMEM63A	938.912	7.03448e-18					SOCAR	0.9843	0.0290241
PRAG1	780.295	7.14208e-18					IL34	-1.2018	0.029035
PLK4	367.771	7.32643e-18					FAM156B	0.968482	0.0290431
GPRC5B	751.624	7.39259e-18					ANKRD65	-0.865661	0.0292093
SLC1A3	596.815	7.41378e-18					ZNF454	-0.833135	0.0296806
ATAD2	1565.49	7.47612e-18					SAMD15	-0.974365	0.0296992
LINC01315	108.844	7.83555e-18					LCP1	-0.592776	0.0298597
CD83	80.9203	7.86469e-18					AKR1C3	0.673638	0.0299401
UCN2	121.053	8.0847e-18						0.648507	0.0302903
CD302	858.983	8.69814e-18					DNALI1	-0.662863	0.0303045
CFH	824.929	8.93294e-18					PEAR1	-0.63712	0.0304933
LGALS3	13462	9.2127e-18						0.843589	0.030524
HTRA3	346.614	9.81887e-18					PLA2G4C	-0.639889	0.030702
MSN	33876.4	1.03586e-17					HCLS1	-0.693825	0.0307534
GTPBP4	3920.25	1.05934e-17					FBXO27	-0.589011	0.0310161
ASIC1	144.368	1.07173e-17					KTN1-AS1	0.798515	0.031081
TRAK1	5083.23	1.07351e-17						1.0867	0.0313078
IL6R	415.986	1.18194e-17						-1.2041	0.0314233
THBS1	397464	1.18226e-17					HR	-0.852148	0.0315288
TSHZ2	370.449	1.18226e-17					CLEC3B	0.864773	0.0318074
S1PR5	62.7318	1.19716e-17					RGS14	-0.864763	0.0318536
PIK3CD	2127.51	1.26713e-17						-0.745381	0.0318536
RGPD5	1366.17	1.26761e-17					HTR7	-0.998094	0.032435
MRC2	60596.5	1.33859e-17					PCDH10-DT	1.04328	0.0324876
SYPL2	247.251	1.34178e-17						0.912721	0.032561
TTC9	275.982	1.35767e-17						0.681629	0.0328294
SLC6A9	1401.24	1.51063e-17					TGM2	-0.883224	0.0328821
SLC2A12	124.863	1.57585e-17					NXPH4	0.592213	0.0329752
GNAI1	1937.11	1.58042e-17					RPS6KA5	-0.743446	0.0333349
NAGA	1406.45	1.58184e-17						-0.701932	0.0334174
MBP	1090.68	1.63299e-17					PDE1A	-1.13665	0.0334174
IL13RA2	144.493	1.63995e-17					INSYN2A	-0.672119	0.0334522
BOK	2871.99	1.64792e-17					CCNY-AS1	1.00156	0.033807
CD47	3009.6	1.72198e-17					RASD2	-1.20714	0.0339019
FURIN	8379.26	1.73771e-17					SERPINB7	-0.753313	0.034023
AASS	427.707	1.8913e-17					FSD1	-0.632254	0.034023
PIP4K2A	2337.23	1.8913e-17					CHADL	-1.00413	0.0344826
CBSL	1825.35	1.93138e-17					FRAT1	-0.716899	0.034544
NUDT16	2424.1	1.95667e-17					PADI1	0.952192	0.035243
RASEF	825.31	1.99772e-17						-0.766137	0.0353127
B4GAT1	873.879	2.13656e-17					MGAT3	-1.23254	0.035382
NEDD9	3965.98	2.45819e-17					PCDHB16	-0.785089	0.035382
CFL1	35071.6	2.48075e-17					TMEM130	-0.746811	0.0353971
IGF1	214.725	2.57673e-17					NPR3	-0.659476	0.0355018
TBX2	1570.76	2.60325e-17					B9D1	0.606764	0.0356586
IFIT3	1023.83	2.70317e-17						-0.710926	0.0357819
EPB41L3	2925.77	2.72584e-17						0.85987	0.0358385
IMP3	1784.68	2.74581e-17					LINC01572	1.0216	0.0359466
UAP1	5494.9	2.82996e-17					EYA2	-0.663915	0.0360381
LIG3	1168.94	2.82996e-17					PCDHB5	-0.773097	0.0361321
NRAS	4472.33	2.96457e-17						1.17108	0.0362437
C3orf18	557.437	2.99879e-17					TIAF1	-0.894911	0.0366171
EHMT2	1729.73	3.00042e-17					MALL	-0.649682	0.0366842
PEDS1-UBE2V1	618.579	3.06066e-17					SUGCT-AS1	-0.854459	0.0371774
MAFK	3585.79	3.06363e-17						0.656796	0.0372453
ARHGEF2	7776.73	3.10559e-17						0.746968	0.0372792
TNC	121594	3.23022e-17					VSIR	-0.616306	0.0373011
BRD4	3621.09	3.31514e-17					RBM47	-0.916553	0.0375179
NARS1	11318.5	3.32266e-17					MCTP1	-0.627268	0.0376021
SPTBN1	11049.4	3.38935e-17					AP1G2-AS1	0.734657	0.0377804
MCM5	2115.13	3.67171e-17					CAND2	-0.673081	0.0379561
TOP1MT	1149.23	3.68798e-17					VSNL1	-1.16077	0.0380046
FGF1	1253.51	3.70383e-17					MERTK	-1.09909	0.039027
RHOBTB2	1285	3.7845e-17					PTGIS	-1.00884	0.0391349
SLC35E1	3188.74	3.84396e-17						0.886236	0.0398796
MIR193BHG	409.058	3.9828e-17					GAP43	-1.05892	0.0398796
SETDB2	1044	4.1395e-17						-0.937878	0.0399005
SLC47A1	87.1715	4.35742e-17						-0.853233	0.0399111
SMTN	5393.42	4.38388e-17						1.01145	0.0399243
RASL11B	59.5104	4.446e-17					AJUBA-DT	1.13313	0.0406111
CHST6	121.997	4.446e-17					GLI1	-0.743516	0.0414863
COL12A1	40689.3	4.49367e-17					HERC5	-0.743512	0.0417225
SRF	7935.75	4.50554e-17					NPAS3	-1.19441	0.0417616
FBLIM1	4361.71	4.56853e-17					CD200	-1.08605	0.0419971
MAP2K6	126.892	4.57589e-17					BDKRB2	-0.631546	0.0422376
FRMD6-AS1	140.728	4.82376e-17					ZNF792	-0.986432	0.0422897
NRXN3	47.7571	4.87016e-17					USP18	-0.849186	0.0423145
C8orf34	148.06	4.98286e-17					GPR35	1.12765	0.0429225
RAC3	203.539	4.98818e-17					OMD	-0.755836	0.0430204
SASH1	3078.59	5.04612e-17					DPP3-DT	0.604875	0.0430887
CEP162	454.475	5.3228e-17					MUC20	0.907025	0.0436304
MAP2	820.562	5.61806e-17					FNDC5	-1.16491	0.0441482
ASPM	782.124	5.69269e-17					PCDHB11	-1.0911	0.0446713
EMX2	745.825	6.07063e-17					GCNT4	-0.66746	0.0447387
PTGDS	4889.52	6.18108e-17						0.714882	0.0447812
MBD4	1187.72	6.18327e-17					GALNT17	-0.96378	0.0452557
PDE3B	208.833	6.30071e-17					GPR37	-0.728369	0.045348
AEBP1	76231.4	6.6611e-17					POC1B-GALNT4	-1.00588	0.0454132
SAMD5	328.418	7.01471e-17					IP6K3	-1.00148	0.0458204
CLCF1	672.861	7.55351e-17					USP2	-0.826461	0.0463794
CD81	23226.7	7.55514e-17					IRAK2	-0.597969	0.0474734
REV3L	2031.85	8.01489e-17					PMEL	-0.88479	0.0479603
LRCH2	493.8	8.06624e-17					STAG3L5P	0.71372	0.048029
SLFNL1-AS1	43.4289	8.99234e-17						0.637287	0.0481204
ERP29	8627.97	9.27098e-17					BMS1P4-AGAP5	1.30903	0.0481515
HMGXB3	3699.18	9.29889e-17					KIF5A	-0.901896	0.0483123
ZFHX2	157.955	1.06856e-16					CNIH2	-1.04939	0.0487016
CUTA	2031.09	1.15277e-16					LINC00957	-0.679963	0.0490298
ANKRD9	1594.79	1.19694e-16					NRXN3	-0.900211	0.049071
DTL	533.344	1.19694e-16					RAP1GAP	-0.833831	0.0491191
KCNK2	1253.44	1.23014e-16						-0.66023	0.0494588
ARRB1	828.337	1.23411e-16					UBAC2-AS1	1.03177	0.0497297
FANCI	693.325	1.30759e-16					REPS2	-0.912643	0.0498565
SOCS1	127.638	1.31649e-16					TPST1	0.568501	1.20478e-10
HMCES	874.093	1.31971e-16					SFXN3	-0.540739	3.90863e-10
LRRC59	9456.32	1.34497e-16					COL8A2	-0.532604	2.32508e-09
GM2A	1512.26	1.39113e-16					ARHGEF17	-0.572068	4.40032e-09
CAMLG	2220.74	1.39639e-16					SRSF5	0.510914	5.19669e-09
CASP12	28.115	1.41332e-16					GSN	-0.557597	7.2737e-09
SMIM43	126.659	1.44797e-16					FADS2	0.561866	1.09197e-08
COL16A1	29718.4	1.47064e-16					ASPH	0.544099	1.32943e-08
CDK14	3211.78	1.48314e-16					SOX12	-0.548514	2.44237e-08
SLCO4A1	47.7268	1.59664e-16					CYTH2	-0.578709	2.70823e-08
SERINC5	2194.74	1.62335e-16					RCC1	0.54424	3.3782e-08
RAP2B	2071.06	1.65624e-16					CIC	-0.56907	6.98256e-08
LRRK2	393.403	1.68686e-16					SPSB1	-0.560193	8.49418e-08
HACD2	2161.58	1.76201e-16					FBLIM1	-0.569524	8.54882e-08
ECE1	10346.6	1.78761e-16					FARSB	0.550337	1.18052e-07
ARHGAP18	1578.16	1.92999e-16					CHST3	-0.540161	1.62091e-07
TP53I3	2316.46	1.94725e-16					TSKU	-0.542497	2.08261e-07
SLC16A1	3054.26	2.1281e-16					SH3BP5	-0.490099	2.15284e-07
CCDC69	229.629	2.21978e-16					GLYR1	0.444588	2.24883e-07
SLC26A2	1968.7	2.22269e-16					PFKFB3	-0.539556	2.89596e-07
NDEL1	3831.71	2.22269e-16					RCAN1	-0.538909	2.89675e-07
	125.703	2.27033e-16					ZFAND5	-0.425921	3.16703e-07
TUBB2A	4762.24	2.28276e-16					MARVELD1	-0.464164	3.55051e-07
KDM6B	2025.99	2.63642e-16					MIR100HG	0.52527	4.0783e-07
MTSS2	11720.9	2.64485e-16					TSPYL4	-0.533072	5.07212e-07
LHFPL6	4735.81	2.67716e-16					ACAA1	0.502525	5.68719e-07
JMJD6	1220.01	2.77693e-16					ZRANB2	0.474062	1.00908e-06
CAV1	21183.9	2.7809e-16					KTN1	0.414632	1.09408e-06
NOVA1	107.165	2.86214e-16					MEIS1	-0.560281	1.29053e-06
KDM7A	720.894	2.94281e-16					DOP1B	-0.582319	1.44808e-06
TPGS1	1143.78	3.17017e-16					MPG	0.458811	1.5712e-06
SEPTIN3	120.956	3.21521e-16					PLEKHG2	-0.555155	1.77699e-06
HPGD	35.1832	3.60607e-16					ALMS1	-0.557521	1.83205e-06
TBC1D10A	1490.79	3.66599e-16					APEH	0.423141	1.84696e-06
MEIS3	3204.3	3.70867e-16					AHDC1	-0.519287	1.93293e-06
SRPX2	3799.46	3.80952e-16					DLG5	-0.495298	2.07545e-06
MYO9B	12353.1	3.85053e-16					S100A10	0.545263	2.14992e-06
CKAP2L	447.192	3.88795e-16					CHURC1	0.515401	2.16858e-06
ANKRD13A	4068.1	4.02435e-16					MEF2D	-0.572909	2.25543e-06
CLIP1	9077.89	4.12997e-16					PRCP	0.495393	2.32501e-06
ESPL1	175.302	4.22416e-16					NR1D2	-0.501407	2.38276e-06
RARA	1396.19	4.28376e-16					ADAMTS1	-0.527093	2.46181e-06
PCDHGC3	7802.62	4.3791e-16					TBCK	-0.533191	2.70779e-06
ORMDL3	2489.54	4.44105e-16					FLCN	-0.480483	3.07735e-06
SOD3	4485.86	4.50261e-16					OPN3	-0.529903	3.11342e-06
ABTB2	1294.5	4.88331e-16					CDC42EP1	-0.557967	3.14961e-06
MET	2782.93	5.45425e-16					DHRSX	-0.506889	3.50394e-06
HSPG2	16034.8	5.67155e-16					ATP6V0A1	-0.49672	3.67897e-06
RAB9A	1068.37	5.89524e-16					HPS1	0.505087	3.99623e-06
ZWINT	788.351	5.93439e-16					NUBP2	0.454371	4.01244e-06
KIF13B	628.304	5.95079e-16					FAM200B	0.571547	4.05627e-06
ETV1	1278.4	6.19708e-16					RABEP2	-0.527236	4.37904e-06
NECTIN3	1542.4	6.56127e-16					ADNP	-0.541239	4.75713e-06
ANTXR2	5410.82	6.6194e-16					RANBP1	0.537445	4.79767e-06
ADI1	2112.94	6.6194e-16					KDM2A	-0.508931	5.19921e-06
TMEM150C	109.971	7.01697e-16					TP53	-0.5118	5.33614e-06
DMPK	2130.77	7.09609e-16					HEPH	-0.55565	6.15819e-06
SCG2	213.025	7.20322e-16					MAP3K4	-0.566888	6.37635e-06
CACNB3	974.18	7.3553e-16					SPECC1	-0.44162	6.61608e-06
SUCLG2	2206.86	7.39747e-16					PHLDB2	-0.53539	6.70191e-06
SAP30	610.795	7.57221e-16					GSR	0.544809	6.86797e-06
SPSB1	1579.85	7.67891e-16					MICA	0.535618	8.64464e-06
SERP1	9720.51	7.75809e-16					CALHM5	-0.576556	8.90976e-06
OLFML2A	5530.31	7.79562e-16					S100A6	0.430204	9.54193e-06
VWA1	261.223	7.87343e-16					CHD4	-0.480216	1.02258e-05
HELZ2	1037.33	8.07033e-16					LPAR1	0.48338	1.03143e-05
SDK2	113.039	8.2914e-16					MRTO4	0.517329	1.07423e-05
SSX2IP	1149.68	8.38191e-16					CD59	0.404288	1.07515e-05
TGFB2	1247.76	8.47058e-16					SPTAN1	-0.435325	1.10049e-05
VEPH1	672.226	8.63974e-16					TUBB3	0.465964	1.18556e-05
CNIH3	988.442	8.82823e-16					MINDY2	-0.434824	1.27793e-05
UST	1058.07	9.14392e-16					HNRNPR	0.378155	1.32955e-05
PTGER2	136.763	9.25076e-16					SURF1	0.551862	1.32955e-05
SIGIRR	281.061	9.52058e-16					CCAR1	0.425672	1.46157e-05
ITGA6	800.202	9.52559e-16					C1QBP	0.436788	1.47018e-05
EDN1	539.902	9.84848e-16					ADAM15	0.514801	1.48217e-05
TGFB1I1	5807.42	9.84848e-16					GTF2H3	0.475089	1.48217e-05
UBALD1	1562.67	9.92317e-16					MMP14	-0.542964	1.59986e-05
CYP2U1	1425.47	1.01744e-15					FGF2	0.511222	1.62682e-05
FRMPD3	60.2879	1.04811e-15					PGD	0.550674	1.6521e-05
	286.125	1.10215e-15					RER1	0.409669	1.65465e-05
LPAR1	5244.32	1.12618e-15					EIF1AX	0.409588	1.6577e-05
DDX21	8148.79	1.16521e-15					UACA	-0.458095	1.68568e-05
DGCR2	3590.74	1.2226e-15					JUND	-0.439022	1.83544e-05
RAC2	127.238	1.2332e-15					PGRMC1	0.416956	1.84409e-05
FAM241A	676.88	1.27841e-15					ZDHHC2	-0.468	1.96505e-05
SH3BP4	6151.21	1.32724e-15					ZNF579	-0.515083	2.04728e-05
CHAF1A	880.177	1.41433e-15					REV3L	-0.575304	2.12274e-05
JADE1	2178.43	1.43007e-15					LINC01278	-0.574398	2.13339e-05
VLDLR	1988.38	1.46141e-15					HNRNPH3	-0.438283	2.16361e-05
DENND3	415.478	1.49831e-15					LZTS2	-0.51303	2.29371e-05
HHIPL1	566.041	1.50227e-15					CBY1	0.555754	2.29883e-05
SKA3	298.455	1.51145e-15					ADPGK	0.393991	2.47216e-05
KCNMB2	68.1794	1.5267e-15					RUVBL1	0.4687	2.47216e-05
PPARD	4277.76	1.58441e-15					TEAD2	-0.532449	2.56524e-05
CDKN2D	333.932	1.62853e-15					PKM	0.364276	2.57737e-05
SAP30L	2536.32	1.65002e-15					ENO1	0.492001	2.62631e-05
CA12	1821.38	1.65665e-15					DYNC2H1	-0.460653	2.65551e-05
TRIP6	6703.83	1.73946e-15					MGA	-0.474527	2.8675e-05
SPATA6	176.526	1.75567e-15					SIAE	0.464745	2.90608e-05
ATP2B1	6398.41	1.78018e-15					HMGCL	0.493224	2.97437e-05
MAFG	3843.1	1.81903e-15					ADAM9	0.382126	3.20322e-05
CALCOCO1	6445.53	1.8562e-15					CHTF8	0.423896	3.25073e-05
ANKRD11	15364.3	1.9552e-15					PMP22	-0.440948	3.27371e-05
LDLRAD4	1069.17	1.96893e-15					TSPYL2	-0.562726	3.46797e-05
ECT2	1034.03	1.98858e-15					ABI3BP	0.538708	3.53458e-05
ZFP36	1135.59	2.01949e-15					TNS2	-0.583072	3.56971e-05
MTCH1	12812.6	2.05459e-15					CD276	-0.50546	3.64475e-05
FAM98A	4567.1	2.05928e-15					RABL2B	0.48626	3.74618e-05
MAPT	78.9277	2.07093e-15					PACSIN3	-0.572181	3.77258e-05
CACNA1G	472.806	2.14125e-15					ANTXR1	-0.582349	3.83235e-05
GBP1	2707.87	2.17554e-15					SAMD4B	-0.457035	3.8602e-05
PCSK6	364.252	2.2261e-15					LSM4	0.555462	3.892e-05
LITAF	8297.67	2.24778e-15					ANKRD9	0.467165	3.89487e-05
RACGAP1	972.367	2.31956e-15					PLCB4	0.544667	3.96031e-05
SLC25A13	876.042	2.35899e-15					SRA1	0.459633	3.96031e-05
PSMD2	14049.9	2.46765e-15					TBC1D9B	0.399595	4.02574e-05
ITGB1P1	5351.22	2.83174e-15					SUB1	0.481541	4.11213e-05
FNDC4	488.979	2.94447e-15					CLK2	0.471494	4.12994e-05
TRAF3IP2	627.719	3.20543e-15					IFFO2	-0.581517	4.18018e-05
FGF5	1433.67	3.20543e-15					NXPE3	0.429559	4.29981e-05
TMCO4	520.512	3.20715e-15					SNRPN	-0.408815	4.37419e-05
VEZF1	2081.35	3.32225e-15					NFIC	-0.451747	4.42086e-05
FBLN1	38311.8	3.61238e-15					MAP3K7CL	-0.485417	4.4372e-05
XIAP	3232.6	3.64565e-15					ZNF395	-0.523565	4.51087e-05
GORASP2	7720.95	3.74332e-15					HSPD1	0.414983	4.55133e-05
NINJ2	60.5211	3.74445e-15					DALRD3	0.525285	4.67462e-05
SIAH2	1857.61	3.74647e-15					SNU13	0.395027	4.73876e-05
PCDH7	1425.35	3.95733e-15					ULK2	-0.494034	4.76169e-05
ACSF2	846.343	4.1139e-15					MYADM	-0.420657	4.84386e-05
ST8SIA1	34.0764	4.29816e-15					BAHD1	-0.4714	5.47947e-05
VAC14	3837.83	4.31018e-15					CRACD	-0.546656	5.77633e-05
AGPS	3080.54	4.49733e-15					SRR	0.550192	5.84418e-05
PRRC1	4222.17	4.61607e-15					AMZ1	-0.575044	5.84418e-05
ECH1	967.105	4.80147e-15					ABCC3	0.580205	5.90685e-05
CTH	210.84	4.87769e-15					AGRN	-0.386404	6.04077e-05
SMARCD2	2313.18	5.0135e-15					TRIM59	-0.537769	6.14452e-05
NOCT	360.508	5.04115e-15					RNF169	-0.445817	6.27481e-05
P3H4	4204.29	5.20695e-15					VAC14	-0.404775	6.48845e-05
PSPH	800.143	5.25307e-15					NUMA1	-0.494601	6.52535e-05
TONSL	526.143	5.26824e-15					RUVBL2	0.486797	6.80999e-05
CILP	765.682	5.46886e-15					REEP5	0.383395	6.86259e-05
EHBP1	3174.02	5.64003e-15					MYO1D	-0.401675	7.14703e-05
PLA2G15	1469.43	5.87987e-15					SNHG7	0.427653	7.25713e-05
SGCD	6055.85	5.9739e-15					TGFBR1	-0.524168	7.49506e-05
MCTP1	186.075	6.06089e-15					CEP63	0.474703	7.65568e-05
C16orf74	83.7935	6.13694e-15					NPC2	0.412758	7.66528e-05
BST1	678.946	6.15767e-15					VPS4A	0.388238	7.69673e-05
GARRE1	1889.92	6.27967e-15					STAT1	0.491919	8.01533e-05
RYBP	4098.98	6.42567e-15					CPE	-0.392216	8.61706e-05
ZSWIM6	1681.16	6.71138e-15					TRAF7	0.352196	8.74856e-05
VWCE	96.9079	6.84673e-15					ZFP36L1	-0.506927	8.76327e-05
DBN1	15476.5	7.04627e-15					ACOT7	0.553131	8.77112e-05
ARHGAP1	4632.53	7.12744e-15					RAPGEF6	-0.489748	8.8123e-05
MSRB3	9410.79	7.2396e-15					NEDD4L	-0.559324	8.82487e-05
GOLGA2	10369.3	7.34749e-15					ARFIP2	0.425751	9.12055e-05
CTSH	1346.31	7.45236e-15					RAI1	-0.408608	9.1272e-05
SMOC1	99.1535	7.83343e-15					FYN	-0.49406	9.1272e-05
SLC7A14	299.213	7.83689e-15					OSBPL8	-0.452991	9.30558e-05
CDCA5	431.908	7.8936e-15					SPEG	-0.582097	9.30558e-05
MYL9	30524	7.89893e-15					FOXO4	-0.520384	9.40588e-05
CDKL2	82.2116	8.06507e-15					DHRS7	0.415659	9.43805e-05
UCHL1	13533.7	8.0665e-15					GRIN2A	-2.25499
THRA	2391.75	8.26307e-15					TMEM165	0.40747	9.65174e-05
SMG6	2939.27	8.52572e-15					SEC13	0.343235	9.65174e-05
SFXN3	3389.79	8.64341e-15					SDF4	0.333278	9.91149e-05
GALNT15	313.273	8.73436e-15					CD46	0.401188	0.000100684
ZNF589	250.801	8.78084e-15						0.535173	0.000101891
PXK	2848.79	8.82548e-15					CDK19	-0.517266	0.000103963
IGFBPL1	53.635	9.03838e-15					PML	-0.478184	0.000103963
LETMD1	680.315	9.04149e-15					FBXL7	-0.565	0.000105651
PNMA8B	216.993	9.05184e-15					GRAMD2B	-0.47052	0.000106145
TCP11L1	862.989	9.14406e-15					FNBP1L	-0.442919	0.000109924
ADAMTS4	743.979	9.83782e-15					CTSL	0.432306	0.000110034
KIAA0040	416.347	9.89895e-15					RNF115	-0.425998	0.000111618
DACT3	1719.91	1.00648e-14					EIPR1	0.522089	0.00011788
	198.231	1.01001e-14					KXD1	0.386394	0.000126726
MAPRE2	732.651	1.02872e-14					SFT2D2	-0.469736	0.000127141
ACTA2-AS1	46.1505	1.04208e-14					CD63	0.399779	0.000127141
TOP2A	2607.93	1.082e-14					DPP7	0.385474	0.000127141
SHISAL1	548.148	1.1116e-14					MEF2A	-0.517726	0.000132118
BCL2L1	3344.2	1.11196e-14					PPP1R10	-0.432384	0.000132263
VAMP4	989.029	1.11355e-14					PSMD2	0.411832	0.000132982
RASSF9	81.0075	1.12937e-14					ZNF236	-0.537465	0.0001337
MYZAP	42.5133	1.14014e-14					ACTR1B	0.366975	0.000134883
YIF1A	3988.67	1.16027e-14					TMED4	0.383336	0.000135612
PPARA	999.318	1.23244e-14					PGM3	0.364527	0.000135893
TTK	283.131	1.25529e-14					EP300	-0.477151	0.000136596
BLOC1S2	2344.98	1.30001e-14						-0.540518	0.000140808
SLC38A6	757.569	1.32578e-14					FAM53C	-0.455122	0.000142068
PREX2	290.976	1.33472e-14					NLN	0.397919	0.000144091
B3GAT3	799.452	1.34001e-14					FBXL20	-0.501686	0.000145106
SOD2	12375.5	1.34674e-14					P3H4	0.390937	0.000150988
DAPK3	7115.29	1.3546e-14					WDR46	0.370216	0.000151133
RNF112	195.23	1.36086e-14					GRHPR	0.398714	0.000151217
CHRDL1	1021.78	1.36379e-14					AK2	0.34478	0.000157195
TSEN15	1817.74	1.51378e-14					EHBP1L1	-0.507704	0.000157697
ELAPOR1	102.032	1.51575e-14					HNRNPH1	-0.363031	0.000158189
HSPA9	22268.4	1.57188e-14					ARAP1	-0.383807	0.00015864
SSR1	6685.03	1.60054e-14					OSBPL5	-0.418671	0.00016121
SNX21	2071.5	1.66581e-14					ERG28	0.514307	0.000164961
SDCBP	12030	1.66581e-14					ATP10D	-0.552241	0.000165616
CAVIN4	508.026	1.66581e-14					EIF2B1	0.40159	0.000167242
NUS1	3947.4	1.67409e-14					TOMM40	0.397342	0.000167526
E2F2	88.4417	1.76396e-14					RNASEH1	0.402483	0.000168861
SMURF1	2749.64	1.766e-14					SLC12A2	-0.536209	0.000169
FADS1	17862.5	1.78435e-14					PDK2	-0.45386	0.000170611
PLS3	11425.3	1.80519e-14					GARRE1	-0.55095	0.000172137
PLCL2	261.425	1.80519e-14					CCDC8	-0.539466	0.000173405
	48.5783	1.85892e-14					PYCR1	0.472789	0.0001735
DYRK2	3959.35	1.87257e-14					ATXN1	-0.463839	0.00017456
GSTM1	930.105	1.88688e-14					CEP20	0.378902	0.00017456
PCCA	378.33	1.90515e-14					SH3D19	-0.487615	0.000175127
ARHGEF6	830.063	2.10125e-14					DRAM1	-0.536875	0.000175587
RRM1	2369.7	2.10909e-14					SOCS5	-0.41274	0.000179584
SSH3	954.901	2.15486e-14					L3HYPDH	0.532909	0.000179887
ZBTB21	1598.63	2.16619e-14					CDK16	0.334911	0.000180468
BTF3L4	3647.86	2.21364e-14					AKAP12	-0.435368	0.000191594
KLF15	83.3117	2.2222e-14					HCG11	-0.505189	0.000194295
SPRY1	194.376	2.29992e-14					PDAP1	0.380565	0.000199373
CTTNBP2NL	2978.22	2.30635e-14					RAB24	0.456508	0.00020113
CERS4	595.922	2.32487e-14					PLIN2	-0.532158	0.000201477
CLGN	208.468	2.35674e-14					TPM3	0.479484	0.00020687
RTKN2	558.993	2.35674e-14					PRR16	-0.513881	0.000207124
FOSL1	3089.6	2.36964e-14					SNHG14	-0.553311	0.000213106
KIFC2	590.364	2.47154e-14					GBP3	-0.563808	0.000215323
ULK1	2744.36	2.55074e-14					MRPS34	0.470225	0.000215929
HPCAL1	1073.84	2.6459e-14					ODC1	0.415947	0.000221946
NEGR1	2036.62	2.80694e-14					SOGA1	-0.400225	0.000221946
RNF130	2400.6	2.88782e-14					ORMDL2	0.551543	0.00022808
ACOX3	817.935	2.99504e-14					HSPB1	-0.434612	0.000229788
MANSC1	147.025	3.02815e-14					DLST	0.327741	0.000237381
IRX3	1200.68	3.0911e-14					THOC6	0.449008	0.00024299
PIM3	1593.14	3.09395e-14					FOXF2	-0.543994	0.00024691
CCDC92	3414.85	3.1039e-14					BCAR1	-0.332701	0.000249858
KIF20A	716.134	3.20108e-14					CDK5RAP3	0.401753	0.000251016
ITIH5	495.444	3.28951e-14					ZFTA	-0.501397	0.000256041
KCNS2	133.48	3.28951e-14					SNRPD3	0.434219	0.000257044
QPCT	999.976	3.31008e-14					PPP1R3B	-0.536306	0.000260001
TNFSF15	64.0411	3.38874e-14					APMAP	0.347933	0.000262521
PLAUR	1940.86	3.40595e-14					HTATIP2	0.492443	0.000263061
SHROOM3	3109.23	3.48685e-14					CHTOP	0.355547	0.000269386
PTPDC1	466.932	3.49941e-14					UXS1	0.424707	0.000272673
	69.4078	3.49941e-14					CBR4	0.489441	0.000280905
PTN	3387.9	3.52024e-14					PARP14	-0.441596	0.000284154
DGKH	654.376	3.54952e-14					MRPL12	0.425503	0.000288656
MMP27	194.357	3.59115e-14					SMPDL3A	-0.513684	0.000288769
NCAPH	274.421	3.67872e-14					HMGA2	-0.468428	0.000289135
DNAJC9	973.59	3.73864e-14					ZBTB10	-0.459576	0.000291871
PKD1	11719	3.81269e-14					SIX5	-0.49052	0.000292372
RCC1	1834.53	3.83101e-14					SNRPF	0.568408	0.000292372
TFG	5305.33	3.85266e-14					GTF3A	0.448088	0.000292522
CDC45	328.698	3.93341e-14					FBXW5	0.344321	0.000297199
WDHD1	739.24	4.15944e-14					LYST	-0.567024	0.000298525
DOCK10	2765.89	4.28013e-14					HK2	-0.541041	0.000298525
AOX1	1003.43	4.68933e-14					CDC37	0.395727	0.00030897
	23.8222	5.06962e-14					CEBPZOS	0.481235	0.000309078
HCG18	1310.22	5.10394e-14					RICTOR	-0.469359	0.000310631
SMPDL3A	811.884	5.15732e-14					GSTZ1	0.559886	0.000310942
GMPPB	1818.44	5.19311e-14					NHP2	0.368047	0.000313722
NSMF	3252.15	5.20367e-14					YBEY	0.559877	0.000315191
HRH1	326.447	5.20833e-14					PCDHGA10	-0.489143	0.000318126
GRK5	957.805	5.27936e-14					PIK3IP1	-0.567856	0.000318126
PDLIM1	1946.76	5.31077e-14					STARD9	-0.47994	0.000318126
SLC22A3	200.326	5.35133e-14					DIMT1	0.378944	0.000323245
MELK	686.23	5.36827e-14					ZBTB8A	-0.520027	0.000326495
RAB11FIP3	3776.46	5.47755e-14					FIZ1	-0.491582	0.000328055
ARNTL	728.201	5.61673e-14					ZNF281	-0.44272	0.00033557
AKNA	2036.66	5.63821e-14					POLR2L	0.474248	0.00033557
POR	3059.12	5.69409e-14					MYO18A	-0.379655	0.00034522
INF2	6080.34	5.70533e-14					NID1	-0.496238	0.000347966
SOX12	2779.39	6.05375e-14					WASHC2A	-0.369409	0.000348311
SRPRA	6518.16	6.17787e-14					WWC3	-0.521412	0.000361328
PLCB4	629.504	6.25073e-14					DNASE1L1	0.459809	0.000373827
STMN2	2188.54	6.52123e-14					RBM8A	0.382738	0.000374565
RGS17	219.436	6.64623e-14					NADSYN1	0.362977	0.000376544
THRB	663.946	6.93117e-14					CBR1	0.52639	0.000377573
ADAMTS14	487.544	7.23816e-14					ANXA4	0.399511	0.000377573
TMEM26	98.1573	7.47613e-14					STUB1	0.484503	0.000377573
CXCL1	85.488	7.72935e-14					PGAM1	0.383756	0.000381145
LINC00632	354.015	7.79518e-14					UCHL5	0.415741	0.000391854
E2F1	686.23	8.04181e-14					CREBRF	-0.479681	0.0003953
GSTM5	253.774	8.08736e-14					MFAP4	-0.432437	0.000397538
ZNF295-AS1	153.228	8.20155e-14					PMF1	-0.485538	0.000398519
CD276	9121.56	8.26954e-14					THOC7	0.407196	0.000398548
DENND4C	1628.22	8.41635e-14					ATP8B1	-0.563441	0.000402164
CENPH	262.21	8.69678e-14					BRWD3	-0.539546	0.000404854
IRX6	75.1584	9.1601e-14					SDF2	0.44511	0.000409318
RECQL4	521.086	9.20669e-14					WDR6	-0.400461	0.00041271
TUBB6	22340.1	9.3999e-14					HSD17B12	0.492646	0.000417439
NT5DC2	5737.22	1.00778e-13					NOTCH3	-0.504679	0.000421429
RTL3	23.7378	1.09418e-13					BAHCC1	-0.533653	0.000424166
LPAR6	290.097	1.09524e-13					ACVR2A	-0.474433	0.000434547
P2RX4	1279.86	1.10216e-13					BBX	-0.466427	0.000456493
PDE7B	60.9604	1.10775e-13					PDHA1	0.330386	0.000458902
DLGAP5	413.897	1.16946e-13					TRAF5	-0.473808	0.000459234
FIGNL1	409.224	1.22666e-13					CYB5D2	0.484988	0.000460976
RDH5	104.253	1.23685e-13					ARHGAP22	0.424336	0.000470325
RNF144A	690.655	1.24641e-13					MRPL41	0.554421	0.000481395
ORAI1	661.544	1.24739e-13					ZNF703	-0.393	0.000483344
PPP4R4	157.519	1.29007e-13					ATG14	-0.583374	0.00048395
GPRASP1	312.06	1.34816e-13					CLBA1	0.583698	0.000489516
ZDHHC1	640.445	1.36376e-13					COPZ1	0.390116	0.000489516
MFAP5	4186.94	1.36376e-13					JUN	-0.502535	0.000499655
RPP25	911.579	1.37416e-13					ANKHD1	-0.354525	0.000503976
ARHGAP28	247.811	1.37416e-13					CCNB2	0.56682	0.000510161
ITM2C	7907.77	1.39523e-13					PER3	-0.513682	0.000510161
BATF2	33.0839	1.45758e-13					ARHGAP1	-0.340955	0.00051061
CNTNAP1	1376.98	1.46387e-13					DPM1	0.403262	0.00051061
ESCO2	226.317	1.48644e-13					LAMTOR2	0.430679	0.000511055
ABHD14A	287.563	1.5081e-13					TAX1BP3	-0.295158	0.00051751
FOXF1	350.902	1.51073e-13					RPGRIP1L	0.46561	0.000518155
SH3RF1	1936.38	1.52897e-13					UPF3A	0.397855	0.000538649
	28.7002	1.53031e-13					DOCK10	0.40194	0.000539406
GINS2	244.332	1.54297e-13					ETFB	0.547066	0.000546223
PSMB9	145.25	1.5588e-13					KDM3A	-0.354803	0.000547769
HADHA	7832.43	1.56695e-13					RWDD2A	0.540461	0.000556353
LIMA1	14610.9	1.6269e-13					PLCD3	-0.436182	0.000567096
CAP2	1907.93	1.6269e-13					TRIM16	0.376942	0.000584084
CDK1	841.539	1.63968e-13					SPATA13	-0.50292	0.000584084
OMG	80.7755	1.6444e-13					MRTFA	-0.376566	0.000589374
NSMCE4A	581.132	1.7179e-13					SHARPIN	0.392295	0.000599159
WNT2	1139.64	1.77428e-13					MFAP2	-0.393538	0.000603013
PBXIP1	4703.24	1.80312e-13					CHID1	0.380081	0.000611269
CLN5	1627.29	1.91274e-13					DPH3	0.519014	0.000612982
PEA15	38741.2	1.93693e-13					MAPKAP1	0.321232	0.000625454
IFITM1	1116.05	2.00902e-13					CYBA	0.474243	0.000632783
TRPV2	673.158	2.05947e-13					AJUBA	-0.431528	0.000633017
RNF121	1120.22	2.06999e-13					B3GLCT	-0.490254	0.00063353
USB1	1413.52	2.08528e-13					ZNF275	-0.420164	0.000637822
HSBP1L1	240.832	2.09289e-13					NELFE	0.414663	0.000638573
ACAN	1695.29	2.11126e-13					LATS2	-0.359562	0.00063875
STEAP3	939.212	2.11126e-13					AP3S2	0.417024	0.000644302
WDR76	609.781	2.16589e-13					QTRT1	0.446997	0.000644903
ELFN1	537.538	2.20023e-13					TMEM175	0.5562	0.000647693
PCDH19	139.651	2.29005e-13					PRKD3	-0.360014	0.000654814
SLC3A2	9676.47	2.35694e-13					BCAS4	-0.49034	0.000656248
TGM2	6630.81	2.40355e-13					SH3PXD2B	-0.493773	0.00066339
ABHD12	1662.61	2.41577e-13					DGKI	-0.53047	0.000668799
LEPR	1214.61	2.41577e-13					TRNAU1AP	0.438341	0.000669614
TUBB2B	436.076	2.44279e-13					PPIL1	0.452631	0.000669614
PARP14	1308.76	2.6749e-13					SCYL1	0.309418	0.000678229
MAPK8	1434.55	2.76327e-13					SEMA5A	-0.405466	0.000685719
ZNF827	1181.86	2.80977e-13					OBSCN	-0.564319	0.000685719
SEC24A	2126.11	2.81136e-13					LMNB2	0.417234	0.000702895
ZCCHC24	6424.92	2.98787e-13					PAICS	0.419352	0.000707046
ATXN1	3420.56	3.07699e-13					ATF7	-0.480585	0.00070917
DZIP1L	561.846	3.37628e-13					IFRD2	0.424668	0.000710328
ABCA9	338.83	3.43576e-13					HNRNPDL	-0.437863	0.00071118
FNTB	902.69	3.44632e-13					FDFT1	0.427949	0.000717321
METTL24	148.56	3.60391e-13					TBCA	0.420173	0.000726989
GLRX	767.072	3.6763e-13					SOAT1	-0.443763	0.000729089
SLC39A8	792.461	3.73589e-13					IQCJ-SCHIP1	-0.460972	0.000737801
BUB1B	499.398	3.80324e-13					KMT5B	-0.391774	0.000738122
MARVELD1	6200.15	3.81747e-13					SMARCB1	-0.381333	0.000738145
SLC12A2	1790.67	3.82399e-13					MTRFR	0.478859	0.000741311
SLC22A18	377.072	3.82413e-13					PUS1	0.449185	0.000751304
POGLUT3	3839.61	3.84647e-13					FOXC1	-0.512077	0.00075575
PLCD1	988.202	3.85871e-13					MT-RNR1	0.460179	0.000759388
PRR11	894.343	3.87337e-13					CREB3	0.363383	0.00076154
IFNGR1	1903.64	3.87536e-13					GNPTG	0.34752	0.000765742
SMARCA2	6943.11	3.98527e-13					TCP11L2	-0.578412	0.000772981
COL5A2	47480.9	4.13008e-13					NSD1	-0.451651	0.000789788
ALDH18A1	4609.42	4.16062e-13					UCKL1	0.403136	0.000791701
DDX60L	915.764	4.27806e-13					ITSN1	-0.498694	0.000812993
GRIA3	2026.78	4.27948e-13					FLI1	-0.470614	0.000815044
RASSF2	674.842	4.40286e-13					MRRF	0.447474	0.000819764
NTMT1	2064.19	4.50772e-13					USP9Y	-0.351541	0.000819764
TMTC1	3853.13	4.58113e-13					CBS	-0.367838	0.000820879
CDH11	21929.5	4.59668e-13					CREBBP	-0.455447	0.000842245
SAV1	2115.58	4.60009e-13					ARMCX1	-0.386476	0.000842245
HIF3A	45.4801	4.84605e-13					TMED7	0.290231	0.000849075
EBF3	218.943	4.93173e-13					PAQR7	-0.402336	0.000853056
TARS1	8704.29	5.01215e-13					CDR2L	-0.479794	0.000875502
PLCD3	2921.11	5.07327e-13					ERLIN2	0.314818	0.000876312
NEDD4	3484.65	5.08427e-13					SGSM3	0.369801	0.0008837
ARCN1	10918.8	5.26315e-13					PLTP	-0.53163	0.000890237
MYBL2	609.332	5.6355e-13					TSN	0.321872	0.000890237
JAK2	646.416	5.65484e-13					PIEZO1	0.481899	0.000894746
TRIM5	806.167	5.68489e-13					ATP6AP2	0.284025	0.000895985
XG	476.853	5.77539e-13					HDAC9	-0.523916	0.00091183
ADCY1	107.535	5.80346e-13					CYB5R3	0.316669	0.000918027
MR1	770.549	5.95817e-13					BCAP31	0.333939	0.000923427
EXTL3	2758.84	5.95817e-13					FLOT1	0.335552	0.000927523
PLD2	993.097	6.01522e-13					CTTNBP2NL	-0.371492	0.000942743
TBX4	402.278	6.13455e-13					SLC2A3	-0.436275	0.000943282
DUSP2	83.1438	6.22561e-13					ERI2	0.504301	0.000947084
DGCR8	2521.65	6.3828e-13					ST3GAL2	-0.336745	0.000948627
MYO18A	2595.81	6.4684e-13					LRRFIP1	-0.399191	0.000962971
GBP2	152.537	6.52466e-13					RUNX1	-0.479063	0.000962971
HSD11B1L	340.675	6.53329e-13					PRDX1	0.520596	0.00096941
TLN1	37356	6.56824e-13					AGPAT1	-0.384954	0.000976306
HSDL2	1037.52	7.06689e-13					OGFOD1	0.370563	0.000976306
SYTL5	109.429	7.25586e-13					GLIS2	-0.392848	0.000985338
CALU	64104.4	7.25586e-13					SGSH	0.485602	0.000986213
NTPCR	743.727	7.30424e-13					AGPAT4	-0.538765	0.000993586
STARD4-AS1	312.485	7.53476e-13					TMX2	0.347096	0.000994799
SMURF2	5942.28	7.5434e-13					FAM107B	-0.431882	0.00100152
TMEM50B	1297.4	7.66842e-13					N4BP2	-0.469707	0.001012
DENND1A	1098.74	7.68987e-13					COA4	0.467258	0.00102592
CLCA2	217.196	7.86403e-13					DDAH2	-0.459711	0.00103307
SPR	580.388	8.02212e-13					BCL6	-0.408177	0.00103335
TGFBI	107353	8.28914e-13					STRN	-0.363802	0.00103335
TM4SF1	123.979	8.76955e-13					MVB12B	-0.540184	0.00103809
EPHX1	1320.13	8.86703e-13					GNG11	0.383646	0.00103811
NCAPG2	850.624	8.87489e-13					TANC2	-0.464086	0.00103951
NXPH4	756.793	9.02978e-13					RHOA	0.315949	0.00104386
BMT2	818.964	9.1031e-13					FEN1	0.421541	0.00104946
SEC23B	2249.06	9.27585e-13					CTXN1	-0.571034	0.00106648
GGH	935.434	9.52283e-13					NAV3	-0.40289	0.00106951
SPC24	204.896	9.53644e-13					TRPS1	-0.498543	0.00108618
HSPA4L	249.174	9.61625e-13					LAMA5	-0.501926	0.00109782
PLEKHG4	330.651	9.70085e-13					A2M	-0.544019	0.00110017
IRAK3	492.489	9.90496e-13					HCFC1	-0.390869	0.00111547
CDHR3	101.898	1.04407e-12					RNF167	-0.388401	0.00112212
AURKA	341.405	1.05616e-12					PTBP1	-0.353809	0.00112212
DCLK3	46.0682	1.09865e-12					SIN3B	-0.349591	0.0011238
TIPARP	1605.06	1.09865e-12					KCTD11	0.399403	0.00112849
	119.816	1.10536e-12					TEAD3	-0.30067	0.00113599
	27.6362	1.10591e-12					TFDP2	-0.38851	0.00115274
ANKRD44	682.815	1.1074e-12					INTS8	-0.420848	0.00119524
ALDOC	524.027	1.12119e-12					SRM	0.337552	0.00119575
CD63	78761.2	1.12519e-12					HEBP1	0.427972	0.00119591
AFF3	570.056	1.12682e-12					DKC1	0.369651	0.00120007
RIPOR3	734.366	1.19742e-12					CHST10	-0.545976	0.0012002
DUSP14	2950.97	1.20999e-12					PLEKHA5	-0.393464	0.00120086
NME3	547.509	1.21919e-12					FBXL19	-0.416977	0.00120326
GOLGA3	8022.68	1.22768e-12					NTM	-0.393501	0.00120697
TSPAN18	198.372	1.29819e-12					MRPS25	0.392229	0.00121035
SLC39A7	10534.7	1.34017e-12					KLF3	-0.416258	0.00121262
LOXL3	2690.58	1.3455e-12					HBP1	-0.412745	0.00121768
GLIPR2	6702.16	1.35678e-12					PFDN6	0.50994	0.00121768
C2CD4C	54.1981	1.38272e-12					EIF3I	0.285452	0.00122097
CHI3L1	1031.55	1.4281e-12					NAALADL2	0.49126	0.00126629
RAB20	51.1523	1.48143e-12					SACS	-0.476651	0.00126739
TOM1L1	313.821	1.50063e-12					RWDD2B	0.489403	0.00127251
	78.0855	1.50695e-12					NIPSNAP3A	0.506599	0.0012844
GLI2	1186.28	1.50992e-12					PPP1R35	0.548083	0.0012844
MAPK7	2182.76	1.52847e-12					JPH2	-0.499342	0.0012844
NTHL1	285.242	1.52913e-12					GNG2	-0.437729	0.00129119
MOXD1	6321.51	1.56388e-12					KDELR2	0.313923	0.00129119
HHEX	119.36	1.60804e-12					VWA8	-0.575118	0.00129726
GGTA1	44.1419	1.62403e-12					EHMT2	-0.390246	0.00129955
TMEM200B	1001.51	1.65943e-12					CERT1	-0.371279	0.00131354
MAK16	1470.81	1.70711e-12					TMEM129	0.362182	0.00131891
KIAA1614	557.701	1.71491e-12					TAF15	0.294379	0.00132937
PRECSIT	96.9268	1.72233e-12					ARHGEF2	-0.292614	0.00133636
RGS10	1247.67	1.84794e-12					MPHOSPH6	0.553948	0.00134585
PRELP	3845.39	1.87059e-12					BMP2K	-0.474785	0.00134878
	65.7418	1.92183e-12					COASY	0.411726	0.00135133
BAD	1762.16	1.94079e-12					MRPL53	0.450059	0.00135133
CARHSP1	2805.26	2.05119e-12					SLC22A15	-0.465842	0.00137264
RNASEH2A	617.522	2.08243e-12					ARID3A	-0.448938	0.0013758
TFAP2A	1245.71	2.14964e-12					PRXL2C	-0.490746	0.00139581
MICAL1	3773.14	2.1568e-12					RRAGC	-0.356155	0.00139581
LACTB	2352.82	2.1568e-12					ABHD4	-0.43257	0.00139621
MORF4L2	14165.4	2.16982e-12					CLEC2B	-0.579146	0.00139661
FAM214B	1842.56	2.1816e-12					PGAP4	-0.453958	0.00139816
VSIG10	764.128	2.20356e-12					UFM1	0.319404	0.00140545
KYAT3	965.481	2.27588e-12					NCOA2	-0.42114	0.00140545
KRT19	903.601	2.30076e-12					AHR	-0.386345	0.00140683
SEC23A	11526.3	2.30316e-12					DNAJB2	-0.457035	0.00140683
SUN1	5189.38	2.31266e-12					NME4	-0.341346	0.00140846
SLC2A4RG	2826.99	2.40488e-12					DUT	0.471516	0.00142312
CA11	131.806	2.41115e-12					QPCTL	0.553952	0.00142463
SERAC1	1012.55	2.44007e-12					TMCO4	-0.580716	0.00142936
BMP1	5574.65	2.54781e-12					NUDCD1	0.446786	0.00144436
CHIC2	1575.65	2.60724e-12					IQSEC1	-0.466737	0.00144976
SNN	1015.62	2.60724e-12					FN1	-0.484218	0.00145026
FOXO3	5964.04	2.95226e-12					SERINC5	-0.510931	0.00145678
STARD13	1988.67	2.95906e-12					ADGRA2	-0.285804	0.00147513
ARPIN	1816.95	3.15426e-12					PINK1-AS	0.552488	0.00148673
LRRC17	228.791	3.21607e-12					RSF1	-0.324688	0.00148673
DNAH5	113.263	3.44851e-12					NHS	-0.529811	0.00148673
GOSR2	2520.27	3.44851e-12					MRPL52	0.418065	0.00149219
CC2D2A	697.547	3.44891e-12					TKFC	0.433218	0.00150075
MCM7	3557.92	3.45519e-12					ZFYVE16	-0.321778	0.00150075
BCL2	1035.9	3.45986e-12					PCNA	0.366867	0.00150565
ALAD	2220.31	3.46138e-12					HNRNPK	-0.297095	0.0015064
FN3K	268.316	3.55762e-12					NEXN	-0.390321	0.00151814
SDK1	855.008	3.60867e-12					ATP6V1B2	-0.339078	0.00151814
COPA	13152.4	3.71926e-12					MKNK1	-0.45933	0.00152592
AIMP2	961.977	3.8052e-12					OR2A1-AS1	-1.80428
C21orf91	868.274	3.83497e-12					JMJD8	0.337227	0.00152854
COL4A5	204.191	3.87429e-12					PACSIN1	-2.02414
ZNF480	555.822	3.93809e-12					SELENOS	0.388563	0.00157997
FEN1	1705.07	4.00097e-12					WDR45B	0.275104	0.00158172
SLC7A2	138.992	4.02948e-12					CC2D2A	-0.51172	0.00158357
SNX29	2143.6	4.0742e-12					LZTR1	0.29835	0.00158541
APOD	453.224	4.13088e-12					DENND2B	-0.38775	0.00160532
CDKN1C	634.824	4.23131e-12					RREB1	-0.43722	0.00162387
BFSP1	216.338	4.30748e-12					NFYA	-0.37053	0.00163461
CYYR1	185.556	4.34888e-12					JARID2	-0.491872	0.00163461
BOP1	2023.09	4.37048e-12					RGS3	-0.557746	0.00163497
GNB4	5185.3	4.37361e-12					TMEM218	0.537637	0.00163861
MAGED4	2520.92	4.38678e-12					PA2G4	0.32949	0.00164733
RND2	100.801	4.42012e-12					APOBEC3C	-0.385932	0.00165583
MAP7D1	10744.2	4.43932e-12					C2orf27A	-0.440517	0.0016787
SNTB2	1335.47	4.45231e-12					DHCR24	0.391886	0.0016869
CDC20	555.159	4.49067e-12					TLE4	-0.397681	0.0016895
MOV10L1	203.748	4.5627e-12					SCARF2	-0.446326	0.00169274
LAMA3	543.164	4.63591e-12					PRMT1	0.373357	0.00169987
	119.688	4.71124e-12					VPS37B	-0.398575	0.00172496
UBA7	419.231	4.76043e-12					TUBG1	0.462835	0.00174003
CSRNP2	1697.4	4.77023e-12					CLN3	-0.347191	0.00175354
PIM1	751.547	4.96365e-12					FRMD4A	-0.561077	0.0017699
PLEKHO2	2163.95	4.98642e-12					ZNF318	-0.357317	0.00177012
FAM53B	821.572	5.19335e-12					CSRNP2	-0.339636	0.00177012
PDE1C	415.468	5.21641e-12						0.53899	0.00177015
SLC25A22	500.09	5.27832e-12					SNX17	0.349984	0.0017955
CEP57	1761.77	5.3042e-12					NOC2L	0.335394	0.00179916
ACADSB	762.128	5.33095e-12					NIBAN2	0.496207	0.00181109
DAP	10067.6	5.35972e-12					CTNS	-0.380768	0.00181117
NT5E	10722.6	5.73124e-12					KIAA1522	-0.485515	0.00181117
EXO1	235.518	5.75309e-12					SIRT1	-0.353772	0.00181154
ANKRD52	3694.72	5.89538e-12					DDX46	-0.323174	0.00181154
FKBP11	671.646	5.90725e-12					PHETA1	-0.443429	0.00182296
HDAC9	776.824	5.95934e-12					MRPL20-AS1	0.424846	0.00182296
HOXB2	279.746	6.07824e-12					YKT6	0.306365	0.00183106
ACOT2	2358.07	6.26545e-12					SLC12A6	-0.504608	0.00183106
TTC8	1914.51	6.51291e-12					BTN2A2	-0.552176	0.00183999
STAT5A	871.108	6.9447e-12					PIGK	0.390993	0.00185442
KCNMA1	3706.53	7.05399e-12					ATAD3B	0.386142	0.00186232
NTNG2	135.193	7.06793e-12					POLDIP2	0.31157	0.00188053
CSRNP3	127.072	7.21871e-12					TWIST1	-0.459991	0.00188111
C9orf85	522.361	7.48696e-12					CYC1	0.341625	0.00188111
FBLN7	482.422	7.84724e-12					PLD1	-0.564251	0.00188944
SLC25A10	320.85	7.86014e-12					TMEM132B	-0.522064	0.00189877
CPXM2	3216.58	8.28806e-12					HLA-E	0.321591	0.00190328
ALDH7A1	2673.32	8.42858e-12					EBNA1BP2	0.383517	0.00191206
TNFRSF21	1588.49	8.43958e-12					C6orf89	0.395506	0.00191677
WSB2	4350.44	8.97162e-12					MRPS14	0.475002	0.0019211
CCDC74B	157.164	9.33482e-12					KLF5	-0.521226	0.00193441
CHFR	1477.16	9.34837e-12					EXOSC6	-0.390774	0.00194203
OGN	276.922	9.36775e-12					DNAJB4	0.36901	0.00194914
POLD1	753.282	9.37024e-12					RBMXL1	-0.505885	0.0019579
WDR1	30584.5	9.39757e-12					ATF4	0.342737	0.00195877
PHGDH	5864.44	9.40928e-12					SSB	0.280817	0.0019732
TUB	735.323	9.67669e-12					EIF3B	0.295084	0.00197401
SCRN2	566.687	9.69727e-12					RNF150	-0.438228	0.00199181
FAM102B	910.085	9.79116e-12					CPNE1	0.349083	0.00199509
SPAG5	519.388	9.89029e-12					TRMT112	0.40362	0.00199509
LRP12	3153.1	9.91886e-12					RBPMS	-0.389447	0.00199509
MCM3	2276.38	1.00845e-11					ZNF335	-0.45933	0.0019987
LAMA4	10725.1	1.02037e-11					DVL1	0.433965	0.00200289
FAAP100	2230.57	1.02171e-11					TMEM119	-0.56927	0.00202628
RGS16	188.392	1.02382e-11					DDX49	0.3283	0.00203724
DPH2	732.094	1.03795e-11					ADI1	-0.425295	0.00204536
CPQ	3277.69	1.08061e-11					OCIAD2	-0.503762	0.00205487
SHOX2	1441.67	1.09607e-11					BEND6	0.388777	0.00205487
	439.813	1.1173e-11					NCOA1	-0.485686	0.00206049
UHRF1	2144.93	1.13156e-11					PLEKHH3	-0.474222	0.00208251
EPPK1	64.5344	1.19086e-11					KLF9	-0.584911	0.00208511
PRKCD	709.914	1.22554e-11					CAND1	-0.311223	0.00208511
B4GALNT4	70.8558	1.22554e-11					TRMT2B	-0.533313	0.00208903
NOG	116.432	1.25897e-11					HMGXB3	-0.301972	0.002099
SERPINE2	199372	1.26242e-11					MFSD3	0.520724	0.00211039
HBA1	16.0334	1.26285e-11					RRAGD	-0.561252	0.00214059
PRDX6	7428.81	1.30424e-11					TMEM167B	0.313183	0.00214059
IGSF10	126.688	1.30471e-11					DOCK11	-0.457681	0.00215224
NALCN	107.614	1.31521e-11					CCDC9B	-0.569022	0.00216553
B4GALT4	1897.15	1.36792e-11					TMEM132A	-0.386497	0.00216755
BHLHE41	429.302	1.37132e-11					C1GALT1C1	0.386736	0.00216973
SPIN1	6223.71	1.38184e-11					HAUS6	0.376439	0.00217332
RGS3	3845.68	1.44113e-11					CDKL5	-0.531491	0.00217561
MASTL	666.63	1.45659e-11					CLK3	0.354369	0.00218806
CMPK2	90.6135	1.49576e-11					ZC3HAV1	-0.417441	0.00219717
ERGIC1	5721.13	1.50118e-11					FAM214A	-0.549659	0.00221422
ANKRD65	78.4204	1.56544e-11					OSBPL9	-0.3505	0.00221551
NTNG1	214.121	1.60423e-11					RFC4	0.515899	0.00221551
AS3MT	282.435	1.63355e-11					DAAM2	-0.575091	0.0022175
PLXNA3	3403.25	1.67143e-11					PWWP2B	-0.5359	0.00222627
STX10	1495.43	1.7546e-11					CLASP1	-0.476618	0.00224382
KCNIP3	886.591	1.76865e-11					BGN	-0.509835	0.00224413
KPNA4	6811.04	1.78791e-11					NCL	0.276781	0.00225523
SELENOS	4400.37	1.80871e-11					SPPL2B	0.374978	0.00225808
PCDH1	124.596	1.83673e-11					TTC28	-0.401201	0.00225811
GUCY1B1	164.86	1.88766e-11					ZFYVE26	-0.426273	0.00226486
PRIM2	657.261	1.94033e-11					PGP	0.427665	0.00226959
SALL2	159.196	2.08277e-11					PGM2L1	-0.53001	0.00227231
POLE	987.232	2.12088e-11					GPX1	-0.289703	0.00227721
SHISA9	101.845	2.12948e-11					CCDC80	-0.460455	0.0023115
PDZRN3	3052.98	2.13061e-11					CREB1	-0.343423	0.00232445
TRIM25	2541.14	2.1408e-11					CYP4V2	0.451423	0.00232965
TRIM22	1404.51	2.14354e-11					HSP90AA1	0.377079	0.00234632
BBS2	1223.96	2.16545e-11					GRPEL1	0.473722	0.00235414
AKR7A2	3017.7	2.21493e-11					EFHB	1.85052
PLA2G4C	177.737	2.21493e-11					ATP5PD	0.504157	0.00239145
LINC01679	158.748	2.21978e-11					SRGAP2	-0.387482	0.00239231
SRPRB	3231.19	2.29468e-11					TMEFF1	-0.447892	0.00242407
SPATS2L	8176.79	2.31032e-11					DSTYK	-0.399757	0.00242407
ADAMTS10	1224.54	2.34314e-11					PSMD10	0.532968	0.00242407
ORAI3	1213.67	2.35296e-11					TRIQK	0.419428	0.00243203
H6PD	4193.96	2.43818e-11					PGK1	0.333679	0.00243891
ISG20	107.214	2.44024e-11					FAM219B	0.30496	0.00247308
GPR180	1347.32	2.54909e-11					ZFC3H1	0.413945	0.00248002
RTN4RL1	36.8745	2.58102e-11					ZNF217	-0.468599	0.00248942
	91.8733	2.58519e-11					BPNT2	0.330229	0.00253564
NPR3	544.904	2.67326e-11					LIMS2	-0.393576	0.00254602
LSP1P5	436.883	2.77437e-11					HACD2	-0.40755	0.0025731
AAK1	2211.02	2.78226e-11					RARA	-0.422897	0.0025731
TSPOAP1	161.193	2.82488e-11					TP53INP1	-0.56618	0.00257326
EBLN3P	2442.93	2.8465e-11					RCC2	-0.44492	0.00258238
ARHGAP11A	1009.67	2.86087e-11					SCN1B	-0.48698	0.00259327
IGF2BP3	1106.9	2.92078e-11					DTYMK	0.476716	0.00259381
SLC35E2B	4252.8	2.93887e-11					ZCCHC8	-0.4813	0.00259433
PDCD7	1684.23	2.99214e-11					IRGQ	-0.485028	0.00259433
FXR2	2856.01	2.99287e-11					SNRNP27	0.450686	0.00259505
MAP4K2	506.388	2.99745e-11					VAMP3	0.321695	0.00261424
GAS2L3	387.214	3.00345e-11					ZBED3	-0.515745	0.00263247
LYST	1556.2	3.01478e-11					FOXJ2	-0.347249	0.0026427
PDLIM3	110.05	3.15093e-11					MFHAS1	-0.381646	0.00264662
CYBRD1	34342.7	3.19215e-11					KANSL1	-0.430372	0.00264662
RASSF5	61.5977	3.30258e-11					TTF2	0.497697	0.0026527
ULBP1	416.151	3.31435e-11					RPS15	0.372471	0.0026527
UNG	1026.19	3.34112e-11					GTF2IRD1	-0.374882	0.0026742
TFDP2	1390.22	3.44707e-11					YPEL3	-0.485914	0.00268213
AVEN	1970.78	3.60426e-11					TBRG1	0.355371	0.00269409
PPP1R3B	3329.37	3.61694e-11					REEP4	0.43258	0.00269409
ARL4C	1938.77	3.69541e-11					EIF2B3	0.445629	0.00269457
DPP4	20141.7	3.7274e-11					NME1	0.491681	0.00273016
BUB1	477.625	3.81677e-11					TBKBP1	-0.46445	0.00273096
TAS1R1	23.595	3.95176e-11					PRKG1	-0.457197	0.00276805
BET1L	2376.75	3.98272e-11					GMPPB	0.347526	0.00277783
HMOX1	5837.01	3.98592e-11					FGD1	-0.401425	0.00278557
TRIM14	350.142	4.18342e-11					HFE	0.493117	0.00280038
REXO2	9576.12	4.1928e-11					TM7SF3	-0.315218	0.00280883
TANC1	1313.16	4.23785e-11					ANKRD50	-0.506937	0.00280939
TBC1D2B	4796.55	4.27827e-11					SLC30A6	0.333418	0.00283468
APOL6	703.269	4.35649e-11					IKBIP	0.405624	0.0028401
AGPAT4	793.521	4.36749e-11					SMARCA2	-0.432242	0.00285183
EXOC6B	1863.74	4.36749e-11					AP1S2	-0.305065	0.00286438
GINS1	214.165	4.38081e-11					ILF2	0.325658	0.00286922
FBLN5	23606.5	4.47641e-11					SLC16A7	-0.409747	0.00286922
LCOR	1079.84	4.52539e-11					IKBKG	0.38031	0.00286922
GBA	6505.07	4.55137e-11					WASHC2C	-0.300078	0.0028729
EFNA5	62.8675	4.58515e-11					DMAC1	0.495248	0.00287347
SYDE2	593.99	4.71989e-11					PTPN21	-0.433196	0.00287347
LRPAP1	5269.93	4.75815e-11					CEP250	-0.352933	0.00287347
COL24A1	226.607	4.76024e-11					ASTN2	-0.550116	0.00287347
ERN1	1153.63	4.83274e-11					PHB	0.376386	0.00289034
GFPT2	672.195	4.85477e-11					ETS1	-0.498569	0.00289234
RAD54L	137.204	4.87933e-11					ZNF503	-0.569233	0.00289398
RGL2	839.664	4.90859e-11					SAMD9	-0.559552	0.00289888
PYGL	1950.37	5.03919e-11					CLDN12	-0.390664	0.00290547
SPATA7	340.436	5.44627e-11					ABR	-0.420956	0.00291201
SOAT1	2635.53	5.61955e-11					DDX39B	0.267525	0.00293201
HIBADH	2890.65	5.73512e-11					TPX2	0.44512	0.00294299
SAMD12	77.656	5.75944e-11					IER3IP1	0.379061	0.00294578
CPXM1	964.993	5.99895e-11					DHFR	0.379433	0.00297728
FES	257.16	6.07375e-11					ZMYM3	-0.372257	0.00297827
PLXNA2	444.505	6.1074e-11					OAZ1	0.331043	0.00298516
CKAP2	1079.88	6.13731e-11					SLCO3A1	-0.474018	0.00304372
STOM	4578.25	6.17581e-11					PODNL1	-0.440122	0.00304536
KCNMB1	33.2955	6.19632e-11					STIP1	0.313762	0.00306302
MAP3K10	1208.1	6.21893e-11					MESD	0.370899	0.00306302
RPS6KA2	5230.48	6.44507e-11					PTPRS	-0.405644	0.00306708
CCNB2	459.572	6.47029e-11					SLC25A17	0.455942	0.00306708
PROC	31.8098	6.69124e-11					JKAMP	0.361	0.00310121
L3MBTL2-AS1	81.6946	6.78338e-11					C8orf82	-0.369107	0.0031054
PLEKHA5	1252.14	6.82544e-11						1.78659
RGS9	271.493	6.96381e-11					PDCD5	0.526549	0.00314961
RAB3IL1	3174.39	7.11855e-11					PGPEP1	-0.351088	0.00315176
CTSF	5559.44	7.44157e-11					CUEDC2	0.34331	0.00315195
DALRD3	1011.92	7.47042e-11					WDR48	-0.415181	0.00321089
NUF2	249.782	7.58905e-11					ARHGEF25	-0.404176	0.0032222
ABCA5	457.461	7.68044e-11					GLOD4	0.392385	0.00322807
C9orf40	600.549	7.76935e-11					RMND5A	-0.417219	0.00326161
CARS2	3221.38	7.80216e-11					SYNGAP1	-0.380333	0.00327022
CLSTN2	1087.78	8.15166e-11					CCDC25	0.361163	0.00327022
HPS1	4182.53	8.15539e-11					ADAMTS6	0.362736	0.00330673
NAPRT	1387.84	8.34095e-11					TST	0.462373	0.00330673
CCDC14	1406.28	8.46402e-11					SIK2	-0.47065	0.00331401
MSH2	1162.37	8.54552e-11					GDF6	-0.556476	0.00334954
ZDHHC21	865.914	8.59413e-11					RBMS2	-0.427542	0.00336312
LRFN3	645.969	8.60555e-11					NFATC4	-0.488448	0.00340798
PRRT2	100.554	8.60555e-11					SCD	0.505148	0.0034373
GATA6	565.715	8.77566e-11					CCDC102A	-0.402598	0.00344299
P3H1	5897.02	8.98958e-11					DRAP1	0.466855	0.00345002
MGARP	88.0627	9.13791e-11					TSC22D3	0.37157	0.00345631
CMTM7	389.666	9.39828e-11					PHF23	-0.336196	0.00346743
OXCT1	1464.45	9.40056e-11					CAPN5	-0.375912	0.00347955
FILIP1L	4604.6	9.53406e-11					UBL3	-0.277239	0.00355373
EGR2	7914.19	9.60442e-11					RIC1	-0.328696	0.00356309
CXXC5	5569.77	9.77351e-11					PPA1	0.420654	0.00356365
MYRIP	26.5284	9.93612e-11					FNBP1	-0.318995	0.00356365
UBAP1	2940.47	9.9401e-11					KHDRBS3	-0.47314	0.00356365
KIF4A	423.236	9.9401e-11					MLEC	0.323975	0.00357372
ZBTB12	274.377	9.99937e-11					HCFC1R1	0.465745	0.00357372
KCNAB2	372.072	1.03589e-10					ACYP2	0.575321	0.00357372
MELTF	200.638	1.04108e-10					GREM1	-0.39772	0.00358602
GPR137B	2091.57	1.05807e-10					RBMX	-0.310063	0.00358602
HELLS	360.8	1.06288e-10					ENDOV	0.579111	0.00359924
TMEM30B	124.899	1.08315e-10					BLMH	-0.41812	0.00359924
MAD2L1	599.416	1.09996e-10					SETX	-0.330422	0.00360488
DOLK	1086.67	1.13113e-10					PRSS12	-0.516614	0.00362363
RAD51AP1	240.762	1.13758e-10					CIRBP	0.319856	0.00363406
P2RY1	36.1358	1.17548e-10					TOB2	-0.350864	0.00364293
DERL1	3180.59	1.18758e-10					TFPI	-0.380652	0.00364293
IQCE	1210.21	1.18758e-10					SCD5	-0.493559	0.00364293
RRAGD	1070.3	1.20588e-10					LTBP1	-0.519522	0.00364495
MIA2	832.553	1.2128e-10					PDCD2	0.367061	0.00366131
ERAP2	253.673	1.32047e-10					MORC2	-0.343729	0.00366277
	25.9712	1.33126e-10					SLC25A28	0.366172	0.00368673
PLAU	1554.97	1.34764e-10					SMIM19	0.47442	0.00374874
HDAC5	3780.43	1.35687e-10					RAN	0.288775	0.00374874
MTMR3	2515.63	1.36088e-10					SLC38A10	0.285876	0.0038126
C10orf105	112.881	1.39583e-10					HHIPL1	-0.457426	0.0038153
FAP	16877.9	1.4141e-10					PPFIBP1	-0.476997	0.0038237
	91.9786	1.4257e-10					MORN4	0.438133	0.00383984
ACAP3	2060.86	1.4331e-10					CYTH3	-0.312882	0.00390303
C6orf62	3535.27	1.44046e-10					NR2F2	-0.355819	0.00391598
PADI1	44.4283	1.46691e-10					MOGS	0.347367	0.00392052
CAB39L	1209.82	1.46987e-10					CSNK1G2	0.297642	0.00393178
HOXC13-AS	30.7634	1.49013e-10					RPE	0.331984	0.00393275
LGALS1	23052	1.49914e-10					DPYSL4	-0.572432	0.0039587
FENDRR	58.0673	1.5264e-10					DNAJC8	0.33978	0.00396177
TYMP	2215.84	1.5264e-10					PPP2R5B	-0.470571	0.00396712
SPATA18	952.038	1.58772e-10					OTUD3	-0.447532	0.00398531
SPATA20	2925.34	1.60783e-10					C14orf132	-0.340099	0.00399661
PTPN14	5724.51	1.60944e-10					PTGES3	0.268837	0.00400488
RERE	5653.64	1.61954e-10					RHOBTB2	-0.362167	0.00400706
NEIL3	93.369	1.64719e-10					BRWD1	-0.335565	0.0040111
SPIRE1	4120.18	1.65148e-10					MARCKSL1	-0.529138	0.00402104
TAPBP	1961.94	1.65458e-10					EXOSC7	0.419462	0.00402896
EYA2	218.903	1.6818e-10					BCAP29	0.348815	0.00406199
RAB42	396.444	1.6818e-10					PLRG1	0.325761	0.0040699
ADAMTS2	6873.71	1.7015e-10					ASAH1	0.353193	0.0040998
LYPD6	167.293	1.70395e-10					PM20D2	-0.498427	0.00410038
ARL2	3611.56	1.73847e-10						0.51096	0.00410047
PAK1	1295.97	1.79412e-10					PROCR	-0.53334	0.00410047
	55.6027	1.79606e-10					LRIG2	-0.433935	0.00410047
GDF10	80.9432	1.79758e-10					ZFP36L2	-0.527902	0.00410256
HS1BP3	2140.56	1.8173e-10					BPGM	-0.426449	0.00411716
CTNND1	6677.85	1.82537e-10					PIGS	0.381644	0.00418459
	204.095	1.83326e-10					ANKRD12	-0.335099	0.00420645
MAST3	378.822	1.84367e-10					PDE5A	-0.521468	0.00424306
SLC12A7	432.514	1.89185e-10					FBXL6	0.400835	0.00426909
ENOX1	123.373	1.91986e-10					PELI2	-0.504286	0.00427699
ARAP2	44.2656	1.93424e-10					ARL14EP	0.41007	0.00429742
PMM2	2398.23	1.93956e-10					MYBL1	-0.50157	0.00430414
DNAJB2	2794.98	1.99469e-10					MLLT1	-0.325682	0.0043237
NEDD4L	559.041	2.0411e-10					ANXA2	0.34634	0.00432762
AJUBA	3198.77	2.0411e-10					OGFOD3	0.308845	0.00437384
ACTG2	502.839	2.05687e-10					MBD5	-0.494508	0.00437469
STEAP4	32.7268	2.05914e-10					NUDT2	0.499265	0.00437594
NTAN1	4319.85	2.09704e-10					IGF1R	-0.411874	0.00439807
TCTN3	1639.7	2.13697e-10					MEGF10	-1.7101
LAMP3	85.268	2.14823e-10					A4GALT	-0.495986	0.00441189
DIS3L	916.438	2.21458e-10					C22orf39	0.414243	0.00443974
ASTN2	621.434	2.21699e-10					MRPL21	0.465182	0.00444503
DIP2B	2459.06	2.22946e-10					IMP4	0.293368	0.00448601
SNAPC1	1188.52	2.22946e-10					ELF1	-0.48276	0.0045199
GGCT	1609.21	2.24794e-10					EFNB1	-0.495905	0.0045199
ALDH1A3-AS1	155.989	2.254e-10					PTPN4	-0.45712	0.00455467
SHFL	1132.47	2.34226e-10					EIF5	-0.255419	0.00455467
APOBEC3G	190.144	2.36096e-10					TCEA2	0.429635	0.00462925
SLC15A3	146.022	2.41537e-10					CNBP	0.285329	0.00464331
TIMELESS	1102.11	2.42054e-10					KANSL1L	-0.523085	0.00466681
SHCBP1	615.895	2.43471e-10					NOP58	0.353599	0.00466681
PRXL2B	1293.74	2.43471e-10					RBM4B	-0.426789	0.00469367
HSPB2	518.442	2.48626e-10					APIP	0.388578	0.0047387
MAPRE1	5034.17	2.48626e-10					MED30	0.529859	0.00474166
AKIRIN2	1683.48	2.51325e-10					USP14	0.276448	0.00475732
ZNF33B	298.969	2.51325e-10					FRS2	-0.294088	0.00478303
UPP1	2434.01	2.53748e-10					ARL3	0.408838	0.00480281
CENPE	767.352	2.7164e-10					ZFHX4	-0.491955	0.00480281
EIF2D	1891.42	2.7206e-10					EMX2	-0.420105	0.00481186
MAML2	2847.43	2.74809e-10					SAP130	-0.386037	0.00481186
CRYZL2P	196.944	2.74809e-10					SUMF2	0.272676	0.00483516
PHYHD1	296.669	2.75301e-10					FKBP14	0.3265	0.00483887
AREL1	2529.78	2.8101e-10					RNF149	-0.362083	0.00484866
ZNF385A	408.287	2.81307e-10					CCNH	0.343206	0.0048595
LINC01278	646.995	2.8163e-10					CLN5	0.325811	0.00487
PFKM	2117.12	2.8163e-10					SBF1	0.262594	0.00488237
MEX3B	1452.76	2.82073e-10					UCK1	0.337654	0.00488237
KNTC1	540.986	2.82254e-10					WDFY3	-0.425116	0.00490564
SSPN	1354.03	2.87137e-10					P2RX4	-0.569206	0.00490728
MINK1	3140.28	2.96939e-10					DHRS4-AS1	0.393372	0.00491153
PTPRN2	77.4261	2.98548e-10					MNAT1	0.425428	0.00491567
	98.8536	2.99914e-10					NCAPH	0.57781	0.0049192
SLC7A6	1141.55	3.01498e-10					CLIP4	0.286593	0.00492891
MCCC1	669.378	3.03031e-10					NOP2	0.371773	0.00493774
DNAJB11	3960.03	3.08737e-10					ADAMTS7	-0.48442	0.00499937
GALT	240.685	3.31074e-10					VDAC2	0.30617	0.00500008
AVPI1	648.789	3.35713e-10					CYLD	-0.375589	0.00501171
PIK3AP1	28.6494	3.3862e-10					MMP2	-0.277362	0.00501687
ITGA9-AS1	142.406	3.3862e-10					STOML2	0.328703	0.00502521
NOA1	1290.57	3.42371e-10					IGFBP2	0.427516	0.00502882
CHAF1B	473.12	3.42643e-10					THBS1	-0.469263	0.00505679
LAYN	2478.41	3.6013e-10					MAP3K4-AS1	-0.516494	0.00505954
KCNJ12	126.923	3.66951e-10					LACTB2	0.473421	0.00509223
PELI3	751.072	3.70151e-10					BCL9	-0.533412	0.00509522
HERC5	83.0926	3.82933e-10					TMED9	0.316219	0.00509686
CTNNAL1	1891.74	3.93417e-10					CD81	0.28996	0.00511614
LPCAT1	2497.17	3.96044e-10					ASH2L	-0.298953	0.00511939
CAND2	122.224	3.98826e-10					ADCK5	0.536963	0.00512527
TLR2	18.403	4.0302e-10					CPEB2	-0.385029	0.00515166
DEPDC1	372.929	4.0361e-10					CNPY3	-0.310152	0.00517183
SAPCD2	298.805	4.06171e-10					HSPA8	0.362642	0.00519005
NCALD	144.075	4.1408e-10					HDAC7	-0.387093	0.00522344
ZNF277	765.833	4.15575e-10					DSTN	0.263332	0.00523295
TRIB1	1300.01	4.17293e-10					USP39	0.294039	0.00526675
PBX2	2021.28	4.1732e-10					PCSK7	0.36418	0.00530561
WDR62	225.772	4.1732e-10					SENP3	0.312041	0.00538505
UACA	9251.51	4.22373e-10					MAGI3	-0.50284	0.00538876
CDK18	36.9428	4.22501e-10					HTT	-0.414064	0.00541074
PALM	1142.44	4.38713e-10					MXRA8	-0.362037	0.00543389
TPM4	159962	4.40321e-10					MICOS10	0.464515	0.00547287
CNST	1981.32	4.4217e-10					SNAI3-AS1	0.571417	0.00558927
CDR2L	2304.24	4.51685e-10					STAT5A	-0.40911	0.00559722
[truncated: 19,875 more rows]
